# Supplementary material for: Novel fold of rotavirus glycan-binding domain predicted by AlphaFold2 and determined by X-ray crystallography
Source: Commun Biol. 2022 May 5;5:419. doi: 10.1038/s42003-022-03357-1 (PMC9072675; doi:10.1038/s42003-022-03357-1)
Supplement: Supplementary file 4 — Supplementary Data 1 [file 42003_2022_3357_MOESM4_ESM.xls]

## Sheet: analysis
Name	F635 Mean - B635	Name	Average	STDEV	%CV		10 Sp8	62.5	9.46925	15.1508
10 Sp8	47						100 Sp16	306.75	96.1505	31.3449
10 Sp8	52	10 Sp8	62.5	9.46925	15.1508		100 Sp8	59	12.7279	21.5727
10 Sp8	57						101 Sp8	78.75	11.2361	14.2681
10 Sp8	70						102 Sp8	74	10.6458	14.3862
10 Sp8	71						103 Sp0	38.25	7.58837	19.8389
10 Sp8	83						104 Sp8	56.5	15.9687	28.2632
100 Sp16	74						105 Sp0	36.5	7.32575	20.0706
100 Sp16	174	100 Sp16	306.75	96.1505	31.3449		105 Sp10	63	12.9615	20.5738
100 Sp16	321						106 Sp8	51.25	7.63217	14.892
100 Sp16	328						107 Sp8	65.5	20.4858	31.276
100 Sp16	404						108 Sp0	47	1.41421	3.00897
100 Sp16	416						108 Sp8	44.5	5.25991	11.82
100 Sp8	35						109 Sp0	59.5	30.1607	50.6902
100 Sp8	43	100 Sp8	59	12.7279	21.5727		10Sp15	78	10.8012	13.8477
100 Sp8	56						11 Sp8	44.25	9.46485	21.3895
100 Sp8	64						11 Sp9	80.25	13.0735	16.291
100 Sp8	73						110 Sp8	77	6.8313	8.87182
100 Sp8	81						111 Sp8	99.25	45.8358	46.1821
101 Sp8	52						112 Sp8	72	10.2307	14.2093
101 Sp8	64	101 Sp8	78.75	11.2361	14.2681		113 Sp0	302.5	21.0792	6.96834
101 Sp8	78						114 Sp0	100.25	34.6157	34.5294
101 Sp8	82						115 Sp0	49.75	12.5532	25.2326
101 Sp8	91						115 Sp8	63.75	2.87228	4.50554
101 Sp8	101						116 Sp8	96	5.47723	5.70544
102 Sp8	53						119 Sp14	88.5	22.7523	25.7088
102 Sp8	63	102 Sp8	74	10.6458	14.3862		119 Sp8	58.25	8.95824	15.3789
102 Sp8	67						12 Sp8	62.25	10.4363	16.7652
102 Sp8	81						120 Sp14	119.75	20.1887	16.859
102 Sp8	85						120 Sp8	56.75	2.75379	4.85249
102 Sp8	90						121 Sp14	62.5	5.8023	9.28368
103 Sp0	27						121 Sp8	44	8.04156	18.2763
103 Sp0	28	103 Sp0	38.25	7.58837	19.8389		122 Sp8	35	7.74597	22.1313
103 Sp0	37						123 Sp10	55.25	13.4009	24.255
103 Sp0	44						126 Sp14	46	5.22813	11.3655
103 Sp0	44						126 Sp16	86	9.20145	10.6994
103 Sp0	67						126 Sp8	39	10.6458	27.297
104 Sp8	22						127 Sp8	54.75	6.39661	11.6833
104 Sp8	37	104 Sp8	56.5	15.9687	28.2632		128 Sp0	120.75	35.4342	29.3451
104 Sp8	50						129 Sp0	38	8.98146	23.6354
104 Sp8	68						13 Sp11	66.25	13.326	20.1148
104 Sp8	71						13 Sp8	42.5	11.4746	26.9991
104 Sp8	90						130 Sp8	56	14.5831	26.0412
105 Sp0	30						131 Sp8	103.25	16.3783	15.8628
105 Sp0	31	105 Sp0	36.5	7.32575	20.0706		132 Sp0	169.75	22.4109	13.2023
105 Sp0	32						133 Sp10	55.5	25.0932	45.2129
105 Sp0	36						134 Sp0	113	43.7493	38.7162
105 Sp0	47						134 Sp8	39.75	20.9503	52.7053
105 Sp0	110						136 Sp0	87.5	13.5031	15.4321
105 Sp10	41						136 Sp8	54.5	7.18795	13.1889
105 Sp10	49	105 Sp10	63	12.9615	20.5738		137 Sp0	369.5	37.3854	10.1178
105 Sp10	55						138 Sp0	47.75	6.23832	13.0645
105 Sp10	73						14 Sp8	43.25	15.756	36.4299
105 Sp10	75						140 Sp0	63.5	17.9907	28.3319
105 Sp10	114						140 Sp8	45.25	13.048	28.8353
106 Sp8	28						141 Sp8	81.5	9.14695	11.2232
106 Sp8	42	106 Sp8	51.25	7.63217	14.892		142 Sp8	92.75	20.5487	22.155
106 Sp8	48						144 Sp14	95.75	19.1028	19.9507
106 Sp8	57						144 Sp8	65	6.27163	9.64866
106 Sp8	58						145 Sp0	159.5	60.4456	37.8969
106 Sp8	97						146 Sp0	28.25	5.96518	21.1157
107 Sp8	38						147 Sp0	56.5	6.85565	12.1339
107 Sp8	43	107 Sp8	65.5	20.4858	31.276		148 Sp0	35.75	3.30404	9.24206
107 Sp8	55						148 Sp8	57.75	6.94622	12.0281
107 Sp8	75						15 Sp8	55.75	17.7459	31.8312
107 Sp8	89						152 Sp14	35	8.83176	25.2336
107 Sp8	99						152 Sp8	67.5	12.5033	18.5235
108 Sp0	35						153 Sp0	51	12.4097	24.3327
108 Sp0	46	108 Sp0	47	1.41421	3.00897		153 Sp8	46	10.4243	22.6616
108 Sp0	46						153Sp23	56.75	5.37742	9.47563
108 Sp0	47						154 Sp0	45.25	11.644	25.7327
108 Sp0	49						154 Sp8	132.25	18.536	14.0159
108 Sp0	52						155 Sp8	50.5	17.767	35.1822
108 Sp8	39						156 Sp8	47.75	1.5	3.14136
108 Sp8	40	108 Sp8	44.5	5.25991	11.82		158 Sp8	78.25	28.6749	36.6452
108 Sp8	42						159 Sp14	74.25	19.6532	26.469
108 Sp8	44						159 Sp8	90.5	28.4077	31.3898
108 Sp8	52						16 Sp8	91.5	21.3151	23.2952
108 Sp8	54						161 Sp8	74.5	25.7876	34.6142
109 Sp0	-70						162 Sp14	92.75	18.8569	20.3309
109 Sp0	31	109 Sp0	59.5	30.1607	50.6902		162 Sp8	59.25	6.44851	10.8836
109 Sp0	36						163 Sp8	95.75	23.6132	24.6613
109 Sp0	83						164 Sp0	80.25	13.048	16.2592
109 Sp0	88						164 Sp8	58.5	22.487	38.4394
109 Sp0	186						165 Sp0	121.75	24.5679	20.179
10Sp15	61						166 Sp0	42.25	14.8633	35.1793
10Sp15	64	10Sp15	78	10.8012	13.8477		167 MDLys	55	8.12404	14.771
10Sp15	75						168 Sp8	53	4.32049	8.15188
10Sp15	86						169 Sp8	50.25	6.70199	13.3373
10Sp15	87						17 Sp8	39	8.16497	20.9358
10Sp15	95						170 Sp8	68.5	2.51661	3.67389
11 Sp8	28						171 Sp8	50	15.1217	30.2435
11 Sp8	38	11 Sp8	44.25	9.46485	21.3895		173 Sp8	111.25	17.4045	15.6445
11 Sp8	38						176 Sp14	50	5.47723	10.9545
11 Sp8	43						176 Sp8	39.25	8.65544	22.0521
11 Sp8	58						177 Sp8	68	3.4641	5.09427
11 Sp8	67						178 Sp8	42.75	5.56028	13.0065
11 Sp9	54						179 Sp8	50	16.0208	32.0416
11 Sp9	61	11 Sp9	80.25	13.0735	16.291		18 Sp8	83.5	10.3763	12.4267
11 Sp9	84						180 Sp8	95	18.6369	19.6178
11 Sp9	86						181 Sp8	69	19.0788	27.6504
11 Sp9	90						182 Sp8	166.75	35.1034	21.0515
11 Sp9	114						183 Sp8	73.75	2.06155	2.79533
110 Sp8	59						184 Sp8	60.5	6.95222	11.4913
110 Sp8	70	110 Sp8	77	6.8313	8.87182		185 Sp8	87	16.7929	19.3021
110 Sp8	74						186 Sp8	41.25	5.56028	13.4795
110 Sp8	78						187 Sp8	50.75	5.18813	10.2229
110 Sp8	86						188 Sp0	76.25	16.2147	21.2652
110 Sp8	88						189 Sp0	53	5.47723	10.3344
111 Sp8	62						19 Sp0	49.75	3.77492	7.58777
111 Sp8	66	111 Sp8	99.25	45.8358	46.1821		19 Sp8	63.75	12.842	20.1443
111 Sp8	73						190 Sp9	780.5	235.305	30.148
111 Sp8	92						191 Sp9	72	9.05539	12.5769
111 Sp8	166						192 Sp9	130.25	35.2645	27.0745
111 Sp8	187						195 Sp12	46	9.59166	20.8514
112 Sp8	51						197 Sp12	69.25	2.62996	3.79777
112 Sp8	57	112 Sp8	72	10.2307	14.2093		198 Sp12	94.75	11.0868	11.7011
112 Sp8	74						199 Sp9	47.75	10.7199	22.4501
112 Sp8	78						20 Sp8	52.25	3.86221	7.39179
112 Sp8	79						200 Sp9	130.75	16.2352	12.417
112 Sp8	87						203 Sp12	48.25	3.40343	7.05374
113 Sp0	270						205 Sp12	102	17.1075	16.7721
113 Sp0	285	113 Sp0	302.5	21.0792	6.96834		208 Sp0	56.75	13.1498	23.1714
113 Sp0	287						21 Sp14	44.75	5.7373	12.8208
113 Sp0	308						21 Sp8	54.25	8.18026	15.0788
113 Sp0	330						210 Sp0	64.25	13.1498	20.4666
113 Sp0	462						211 Sp8	129.75	47.5911	36.6791
114 Sp0	53						212 Sp0	81	2.58199	3.18764
114 Sp0	57	114 Sp0	100.25	34.6157	34.5294		213 Sp8	63.75	16.1529	25.3379
114 Sp0	89						216 Sp0	309.5	77.013	24.883
114 Sp0	120						22 Sp8	72.5	18.6279	25.6937
114 Sp0	135						220 Sp14	55.25	18.9978	34.3852
114 Sp0	146						220 Sp8	38.75	18.2277	47.0393
115 Sp0	34						221 Sp0	46.75	11.7011	25.0292
115 Sp0	36	115 Sp0	49.75	12.5532	25.2326		223 Sp0	44.5	3.31662	7.45309
115 Sp0	44						224 Sp0	37	8.60233	23.2495
115 Sp0	54						225 Sp0	62.75	14.2449	22.701
115 Sp0	65						227 Sp8	36	6.58281	18.2856
115 Sp0	72						23 Sp0	41.25	16.1529	39.1586
115 Sp8	32						230 Sp0	71.75	14.3149	19.9511
115 Sp8	60	115 Sp8	63.75	2.87228	4.50554		230 Sp8	50.25	5.85235	11.6465
115 Sp8	63						231 Sp0	29.5	4.12311	13.9766
115 Sp8	66						232 Sp0	51	29.0517	56.9641
115 Sp8	66						233 Sp8	34.25	6.60177	19.2752
115 Sp8	79						234 Sp8	40.75	16.6608	40.8855
116 Sp8	83						235 Sp0	39.75	2.87228	7.22586
116 Sp8	89	116 Sp8	96	5.47723	5.70544		236 Sp8	40.75	8.30161	20.372
116 Sp8	95						237 Sp8	36.75	3.40343	9.26103
116 Sp8	98						238 Sp0	124.75	59.1798	47.4387
116 Sp8	102						24 Sp0	44.25	5.43906	12.2917
116 Sp8	112						240 Sp8	108.5	45.5229	41.9566
119 Sp14	24						243 Sp8	29.75	7.5	25.2101
119 Sp14	68	119 Sp14	88.5	22.7523	25.7088		244 Sp14	189	29.7433	15.7372
119 Sp14	81						244 Sp8	24.25	8.4212	34.7266
119 Sp14	84						245 Sp8	72.25	10.2429	14.177
119 Sp14	121						246 Sp0	208.5	8.58293	4.11651
119 Sp14	178						247 Sp0	37.5	5.97216	15.9258
119 Sp8	37						248 Sp0	182	12.1929	6.69939
119 Sp8	52	119 Sp8	58.25	8.95824	15.3789		249 Sp0	73.75	11.9548	16.2099
119 Sp8	52						25 Sp0	213.5	39.0598	18.295
119 Sp8	58						250 Sp8	58.25	41.1532	70.6492
119 Sp8	71						251 Sp8	38	14.5373	38.2561
119 Sp8	76						252 Sp0	104.25	25.8247	24.7719
12 Sp8	43						253 Sp0	104.25	38.819	37.2365
12 Sp8	48	12 Sp8	62.25	10.4363	16.7652		253 Sp8	35.5	4.50925	12.7021
12 Sp8	63						254 Sp8	35	5.35413	15.2975
12 Sp8	65						255 Sp8	170	27.7248	16.3087
12 Sp8	73						257 Sp0	50.25	5.7373	11.4175
12 Sp8	75						258 Sp0	122.25	57.9562	47.4079
120 Sp14	91						258 Sp8	52.25	22.0662	42.2319
120 Sp14	99	120 Sp14	119.75	20.1887	16.859		259 Sp0	39.5	6.245	15.8101
120 Sp14	106						26 Sp8	65.25	9.74252	14.9311
120 Sp14	135						260 Sp0	49.25	5.56028	11.2899
120 Sp14	139						261 Sp0	57.5	18.8591	32.7985
120 Sp14	143						261 Sp8	68	21.4942	31.6091
120 Sp8	36						263 Sp8	50.75	7.97392	15.7121
120 Sp8	54	120 Sp8	56.75	2.75379	4.85249		264 Sp0	82	18.3485	22.3762
120 Sp8	55						267 Sp8	42	4.96655	11.8251
120 Sp8	58						268 Sp0	78.5	3.41565	4.35115
120 Sp8	60						268 Sp8	70	8.60233	12.289
120 Sp8	76						269 Sp0	70	10.9545	15.6492
121 Sp14	-3						27 Sp0	60.75	4.272	7.0321
121 Sp14	56	121 Sp14	62.5	5.8023	9.28368		27 Sp8	63	16.7929	26.6553
121 Sp14	61						270 Sp0	69.75	7.80491	11.1898
121 Sp14	63						271 Sp0	97	18.4572	19.028
121 Sp14	70						271 Sp8	69.75	15.9452	22.8605
121 Sp14	94						272 Sp8	55	24.0555	43.7373
121 Sp8	27						273 Sp8	45	3.65148	8.11441
121 Sp8	33	121 Sp8	44	8.04156	18.2763		274 Sp0	57.75	6.84957	11.8607
121 Sp8	44						275 Sp0	233.5	53.2823	22.819
121 Sp8	47						277 Sp8	38.5	7.68115	19.951
121 Sp8	52						278 Sp8	32.75	4.11299	12.5587
121 Sp8	60						280 Sp0	81.5	16.0312	19.6702
122 Sp8	20						281 Sp0	60.75	6.89807	11.3548
122 Sp8	26	122 Sp8	35	7.74597	22.1313		282 Sp0	93.5	17.9907	19.2414
122 Sp8	32						283 Sp0	110.5	14.3875	13.0204
122 Sp8	38						284 Sp0	127.75	11.5289	9.02462
122 Sp8	44						285 Sp0	91.5	5.74456	6.27821
122 Sp8	52						286 Sp0	51.5	26.2107	50.8945
123 Sp10	19						287 Sp8	121	16.5731	13.6968
123 Sp10	46	123 Sp10	55.25	13.4009	24.255		29 Sp8	57.75	6.18466	10.7094
123 Sp10	48						295 Sp14	47.5	3.31662	6.98237
123 Sp10	52						297 Sp0	65.25	15.8614	24.3086
123 Sp10	75						298 Sp0	57.5	8.5049	14.7911
123 Sp10	86						299 Sp0	100.5	16.5227	16.4405
126 Sp14	31						30 Sp8	52.5	10.4083	19.8254
126 Sp14	41	126 Sp14	46	5.22813	11.3655		300 Sp0	259.75	32.3252	12.4447
126 Sp14	42						301 Sp0	45.25	5.67891	12.5501
126 Sp14	50						302 Sp0	56.75	12.5	22.0264
126 Sp14	51						303 Sp0	34.25	2.87228	8.38622
126 Sp14	66						305 Sp0	78.75	17.7459	22.5345
126 Sp16	63						306 Sp0	72.5	22.7816	31.4229
126 Sp16	77	126 Sp16	86	9.20145	10.6994		307 Sp10	82.25	30.9556	37.636
126 Sp16	80						31 Sp0	35.75	5.7373	16.0484
126 Sp16	90						31 Sp8	70.5	20.2896	28.7795
126 Sp16	97						311 Sp14	193	43.9545	22.7744
126 Sp16	109						312 Sp8	61.5	14.8885	24.2089
126 Sp8	25						313 Sp12	66	9.20145	13.9416
126 Sp8	28	126 Sp8	39	10.6458	27.297		314 Sp0	48.25	11.1766	23.164
126 Sp8	32						315 Sp0	44.5	6.95222	15.623
126 Sp8	46						316 Sp0	40.25	3.20156	7.95419
126 Sp8	50						317 Sp0	100.25	19.0329	18.9854
126 Sp8	58						32 Sp0	70	12.1106	17.3009
127 Sp8	36						32 Sp8	74	24.8864	33.6303
127 Sp8	47	127 Sp8	54.75	6.39661	11.6833		320 Sp8	92.25	10.2429	11.1034
127 Sp8	52						321 Sp8	55.25	11.6154	21.0233
127 Sp8	60						322 Sp12	40	12.2474	30.6186
127 Sp8	60						324 Sp10	33.25	7.63217	22.9539
127 Sp8	64						325 Sp10	85.5	5.8023	6.78631
128 Sp0	63						325 Sp12	55.75	13.7204	24.6106
128 Sp0	71	128 Sp0	120.75	35.4342	29.3451		327 Sp10	50.25	20.0062	39.8134
128 Sp0	124						329 Sp10	52	14.3527	27.6013
128 Sp0	134						33 Sp0	45	6.68331	14.8518
128 Sp0	154						33 Sp8	78	48.9149	62.7114
128 Sp0	156						330 Sp10	77	1.1547	1.49961
129 Sp0	15						331 Sp9	79	10.2956	13.0324
129 Sp0	29	129 Sp0	38	8.98146	23.6354		332 Sp9	39.25	6.99405	17.8192
129 Sp0	34						333 Sp14	36.5	7.93725	21.7459
129 Sp0	39						336 Sp12	35.5	2.38048	6.70557
129 Sp0	50						337 Sp12	45.75	8.22091	17.9692
129 Sp0	57						34 Sp0	55.5	6.60808	11.9064
13 Sp11	54						34 Sp8	53.75	11.4419	21.2872
13 Sp11	57	13 Sp11	66.25	13.326	20.1148		340 Sp17	75.75	6.94622	9.16993
13 Sp11	60						341 Sp8	59.75	13.8894	23.2459
13 Sp11	62						342 Sp8	63.5	22.0983	34.8004
13 Sp11	86						343 Sp19	98.5	17.0783	17.3383
13 Sp11	90						345 Sp12	43.25	6.18466	14.2998
13 Sp8	22						346 Sp12	56.5	6.45497	11.4247
13 Sp8	27	13 Sp8	42.5	11.4746	26.9991		347 Sp20	43.25	4.57347	10.5745
13 Sp8	41						35 Sp8	35	6.78233	19.3781
13 Sp8	49						350 Sp0	44	7.16473	16.2835
13 Sp8	53						351 Sp0	60.5	13.0767	21.6144
13 Sp8	56						352 Sp0	34.5	6.45497	18.7101
130 Sp8	30						353 Sp0	144	17.8699	12.4097
130 Sp8	43	130 Sp8	56	14.5831	26.0412		354 Sp0	49.75	22.4109	45.0471
130 Sp8	44						355 Sp0	120	23.3666	19.4722
130 Sp8	66						356 Sp0	38.25	5.56028	14.5367
130 Sp8	71						357 Sp0	63.25	4.34933	6.87641
130 Sp8	74						358 Sp0	199.5	80.3057	40.2535
131 Sp8	75						359 Sp14	250.75	20.5649	8.20137
131 Sp8	81	131 Sp8	103.25	16.3783	15.8628		360 Sp0	134.25	60.6046	45.1431
131 Sp8	102						361 Sp0	51.25	11.1766	21.808
131 Sp8	111						362 Sp0	57.25	11.2361	19.6264
131 Sp8	119						363 Sp0	50	2.94392	5.88784
131 Sp8	146						364 Sp0	458.75	65.9918	14.3851
132 Sp0	126						365 Sp0	63.75	16.8003	26.3534
132 Sp0	147	132 Sp0	169.75	22.4109	13.2023		366 Sp14	152.25	7.88987	5.18218
132 Sp0	159						367 Sp12	38	11.7473	30.9141
132 Sp0	174						368 Sp12	52.75	10.9659	20.7884
132 Sp0	199						369 Sp12	41.25	10.2754	24.91
132 Sp0	201						37 Sp0	32.25	5.058	15.6837
133 Sp10	0						370 Sp12	43.5	5.25991	12.0918
133 Sp10	30	133 Sp10	55.5	25.0932	45.2129		371 Sp12	57.25	3.40343	5.94486
133 Sp10	39						372 Sp12	40.75	2.5	6.13497
133 Sp10	70						373 Sp12	93.75	21.7006	23.1473
133 Sp10	83						374 Sp22	134.75	13.099	9.72095
133 Sp10	116						375 Sp22	101.25	7.8475	7.75062
134 Sp0	53						376 Sp22	129.75	12.5532	9.67493
134 Sp0	68	134 Sp0	113	43.7493	38.7162		379 Sp0	59.75	6.65207	11.1332
134 Sp0	89						38 Sp8	47.75	5.61991	11.7694
134 Sp0	128						380 Sp0	168.75	18.1361	10.7473
134 Sp0	167						381 Sp0	46.5	12.3693	26.6007
134 Sp0	167						382 Sp0	88.75	26.8126	30.2114
134 Sp8	12						383 Sp14	58	12.3288	21.2566
134 Sp8	18	134 Sp8	39.75	20.9503	52.7053		384 Sp20	196	32.2594	16.4589
134 Sp8	29						385 Sp20	135.25	51.312	37.9386
134 Sp8	46						386 Sp20	85.25	7.22842	8.47908
134 Sp8	66						387 Sp20	69	12.9099	18.7101
134 Sp8	86						388 Sp12	44.25	5.058	11.4305
136 Sp0	56						389 Sp22	252.25	23.8939	9.47229
136 Sp0	70	136 Sp0	87.5	13.5031	15.4321		39 Sp8	72.75	13.4009	18.4204
136 Sp0	84						390 Sp21	52.5	6.80686	12.9654
136 Sp0	96						391 Sp21	86.25	10.4043	12.063
136 Sp0	100						392 Sp21	44.25	8.18026	18.4865
136 Sp0	104						393 Sp21	69.25	8.80814	12.7193
136 Sp8	33						394 Sp20	99.25	10.5	10.5793
136 Sp8	45	136 Sp8	54.5	7.18795	13.1889		395 Sp20	79.25	7.27438	9.17903
136 Sp8	53						396 Sp20	143.75	9.81071	6.82484
136 Sp8	59						397 Sp20	255	8.04156	3.15355
136 Sp8	61						398 Sp20	119.75	15.152	12.653
136 Sp8	102						399 Sp19	219.25	25.9792	11.8491
137 Sp0	264						40 Sp0	40.75	6.75154	16.5682
137 Sp0	317	137 Sp0	369.5	37.3854	10.1178		40 Sp8	58	4.32049	7.44913
137 Sp0	372						400 Sp14	52.5	28.9194	55.0846
137 Sp0	385						401 Sp14	98.75	25.2372	25.5567
137 Sp0	404						402 Sp14	229.75	25.4738	11.0876
137 Sp0	427						403 Sp12	2076.75	216.88	10.4432
138 Sp0	36						404 Sp14	109	41.1015	37.7078
138 Sp0	41	138 Sp0	47.75	6.23832	13.0645		405 Sp14	40.25	7.32006	18.1865
138 Sp0	44						406 Sp0	58.5	12.7148	21.7347
138 Sp0	52						407 Sp21	96.5	20.0416	20.7685
138 Sp0	54						408 Sp21	338.75	37.7481	11.1433
138 Sp0	76						409 Sp21	235.25	7.63217	3.24428
14 Sp8	13						41 Sp8	53	12.4633	23.5156
14 Sp8	29	14 Sp8	43.25	15.756	36.4299		410 Sp21	217.5	4.79583	2.20498
14 Sp8	31						411 Sp21	89	15.7903	17.7419
14 Sp8	52						412 Sp21	95.25	3.20156	3.36122
14 Sp8	61						413 Sp0	76.75	15.4785	20.1674
14 Sp8	78						414 Sp0	63.75	10.5633	16.5699
140 Sp0	47						415 Sp14	65	13.0384	20.0591
140 Sp0	50	140 Sp0	63.5	17.9907	28.3319		416 Sp14	169.75	80.0807	47.1757
140 Sp0	56						417 Sp0	71	35.7491	50.3509
140 Sp0	58						418 Sp19	340.25	46.3995	13.6369
140 Sp0	90						419 Sp19	157	47.0956	29.9972
140 Sp0	153						42 Sp8	60.75	5.56028	9.15272
140 Sp8	30						420 Sp19	90	8.60233	9.55814
140 Sp8	30	140 Sp8	45.25	13.048	28.8353		421 Sp12	105.25	6.29153	5.9777
140 Sp8	40						422 Sp12	62	7.78888	12.5627
140 Sp8	51						423 Sp14	54	10.0333	18.5801
140 Sp8	60						424 Sp14	99	38.4187	38.8068
140 Sp8	72						425 Sp14	140.25	42.9292	30.6091
141 Sp8	40						426 Sp0	70.25	7.63217	10.8643
141 Sp8	71	141 Sp8	81.5	9.14695	11.2232		427 Sp19	535.25	113.606	21.2248
141 Sp8	79						428 Sp	433.5	77.2032	17.8093
141 Sp8	83						429 Sp14	43.25	6.18466	14.2998
141 Sp8	93						43 Sp8	31.75	6.23832	19.6483
141 Sp8	129						430 Sp0	31.75	15.9243	50.1553
142 Sp8	57						431 Sp0	72.25	19.3628	26.7997
142 Sp8	62	142 Sp8	92.75	20.5487	22.155		432 Sp8	123	19.3907	15.7648
142 Sp8	102						434 Sp21	240	8.28654	3.45272
142 Sp8	102						435 Sp21	201.25	35.3306	17.5556
142 Sp8	105						436 Sp0	51.75	11.3248	21.8836
142 Sp8	124						437 Sp0	83.25	5.25198	6.30869
144 Sp14	65						438 Sp14	47.75	5.43906	11.3907
144 Sp14	70	144 Sp14	95.75	19.1028	19.9507		439 Sp14	87.5	6.45497	7.37711
144 Sp14	93						44 Sp8	52.25	5.7373	10.9805
144 Sp14	107						440 Sp0	39	8.90693	22.8383
144 Sp14	113						441 Sp14	610	86.1085	14.1161
144 Sp14	121						442 Sp14	149	20.8006	13.9602
144 Sp8	53						443 Sp14	571.25	35.1698	6.15664
144 Sp8	60	144 Sp8	65	6.27163	9.64866		444 Sp22	142.25	43.6224	30.666
144 Sp8	60						445 Sp22	153.75	14.9972	9.75429
144 Sp8	67						446 Sp19	411.75	38.0909	9.25098
144 Sp8	73						447 Sp14	149	30.8221	20.686
144 Sp8	82						448 Sp14	274	101.104	36.8992
145 Sp0	60						449 Sp14	238.5	62.153	26.06
145 Sp0	79	145 Sp0	159.5	60.4456	37.8969		450 Sp14	127.75	67.7563	53.0382
145 Sp0	147						451 Sp22	137.5	7.32575	5.32782
145 Sp0	206						452 Sp22	296.5	70.68	23.8381
145 Sp0	206						453 Sp19	124.5	29.2746	23.5137
145 Sp0	227						454 Sp21	116.5	11.7331	10.0714
146 Sp0	15						455 Sp21	70.75	8.09835	11.4464
146 Sp0	24	146 Sp0	28.25	5.96518	21.1157		456 Sp21	126.5	11.4746	9.07084
146 Sp0	25						457 Sp21	204.5	11.7898	5.7652
146 Sp0	27						458 Sp21	161	13.8804	8.62139
146 Sp0	37						459 Sp21	180.5	13.7235	7.60302
146 Sp0	58						46 Sp8	40	4.24264	10.6066
147 Sp0	44						460 Sp21	54.5	7.93725	14.5638
147 Sp0	50	147 Sp0	56.5	6.85565	12.1339		461 Sp21	144.75	44.3274	30.6234
147 Sp0	52						462 Sp21	53.75	10.0789	18.7514
147 Sp0	59						463 Sp21	91.75	19.6702	21.4389
147 Sp0	65						465 Sp10	67	4.83046	7.20964
147 Sp0	65						466 Sp10	148.75	5.31507	3.57316
148 Sp0	31						467 Sp8	67.25	11.2361	16.708
148 Sp0	32	148 Sp0	35.75	3.30404	9.24206		468 Sp8	89.5	5.25991	5.877
148 Sp0	35						469 Sp0	57.5	20.9523	36.4388
148 Sp0	36						47 Sp8	32.75	6.84957	20.9147
148 Sp0	40						470 Sp0	64.5	7.18795	11.1441
148 Sp0	51						471 Sp12	335	16.5932	4.95319
148 Sp8	39						472 Sp12	290.5	25.04	8.61961
148 Sp8	48	148 Sp8	57.75	6.94622	12.0281		475 Sp14	459.25	82.3099	17.9227
148 Sp8	58						476 Sp0	54.5	10.6615	19.5623
148 Sp8	61						478 Sp14	100	41.5291	41.5291
148 Sp8	64						479 Sp14	100	11.8322	11.8322
148 Sp8	75						48 Sp12	73	6.0553	8.29493
15 Sp8	40						48 Sp13	61.25	8.73212	14.2565
15 Sp8	40	15 Sp8	55.75	17.7459	31.8312		480 Sp14	102.5	17.9722	17.5339
15 Sp8	43						481 Sp0	71.5	10.6615	14.9111
15 Sp8	62						482 Sp0	139	12.0277	8.65305
15 Sp8	78						483 Sp22	143.75	23.1571	16.1093
15 Sp8	81						484 Sp22	383.75	30.0597	7.83314
152 Sp14	14						485 Sp21	271.5	27.453	10.1116
152 Sp14	25	152 Sp14	35	8.83176	25.2336		486 Sp22	381.25	32.7554	8.59158
152 Sp14	32						487 Sp19	270	14.4914	5.36718
152 Sp14	37						489Sp21	41.25	5.61991	13.624
152 Sp14	46						49 Sp12	123	11.1654	9.07758
152 Sp14	55						49 Sp13	59	11.7473	19.9107
152 Sp8	40						490Sp21	76.25	18.2825	23.9771
152 Sp8	52	152 Sp8	67.5	12.5033	18.5235		491Sp21	27.25	1.70783	6.26725
152 Sp8	65						492Sp21	56	14.3062	25.5467
152 Sp8	71						493Sp21	66.5	9	13.5338
152 Sp8	82						494Sp21	116.25	37.411	32.1815
152 Sp8	97						495Sp21	64.25	24.4864	38.1111
153 Sp0	33						496Sp21	109.5	5.06623	4.62669
153 Sp0	37	153 Sp0	51	12.4097	24.3327		499 Sp8	88.5	3.31662	3.7476
153 Sp0	48						50 Sp12	45.75	4.03113	8.81121
153 Sp0	52						500 Sp8	47.75	13.9613	29.2382
153 Sp0	67						501 Sp10	76.25	19.5683	25.6633
153 Sp0	73						502 Sp10	45	11.0454	24.5452
153 Sp8	30						503 Sp14	29	39.1152	134.88
153 Sp8	37	153 Sp8	46	10.4243	22.6616		504 Sp24	280	47.7842	17.0658
153 Sp8	37						505 Sp19	340.5	89.7942	26.3713
153 Sp8	54						507 Sp24	422	44.5047	10.5461
153 Sp8	56						508 Sp21	176.25	32.7859	18.6019
153 Sp8	82						509 Sp21	97.25	16.0286	16.4819
153Sp23	41						51 Sp12	39.5	5.91608	14.9774
153Sp23	50	153Sp23	56.75	5.37742	9.47563		51 Sp21	114	5.71548	5.01358
153Sp23	56						51 Sp24	108.5	41.0731	37.8554
153Sp23	58						510 Sp0	400	68.1273	17.0318
153Sp23	63						511 Sp14	106.5	8.5049	7.98582
153Sp23	67						512 Sp14	312.25	47.9053	15.342
154 Sp0	24						513 Sp14	40.75	2.5	6.13497
154 Sp0	32	154 Sp0	45.25	11.644	25.7327		514 Sp24	130.75	16.9975	13
154 Sp0	39						515 Sp24	226.25	36.3077	16.0476
154 Sp0	54						516 Sp19	66.25	24.9316	37.6326
154 Sp0	56						517 Sp24	350	35.0143	10.0041
154 Sp0	56						518 Sp21	51.25	13.4009	26.148
154 Sp8	55						519 Sp21	103	38.9957	37.8599
154 Sp8	111	154 Sp8	132.25	18.536	14.0159		52 Sp9	100	15.8535	15.8535
154 Sp8	126						520 Sp14	35.75	9.60469	26.8663
154 Sp8	137						521 Sp14	62.75	7.45542	11.8812
154 Sp8	155						522 Sp14	180.75	25.1976	13.9406
154 Sp8	161						523 Sp14	114.5	18.806	16.4245
155 Sp8	24						524 Sp0	128	5.22813	4.08448
155 Sp8	39	155 Sp8	50.5	17.767	35.1822		525 Sp21	285.25	99.3424	34.8264
155 Sp8	43						526 Sp14	263	105.071	39.9511
155 Sp8	43						527 Sp14	99.5	7.04746	7.08287
155 Sp8	77						528 Sp0	177	43.9773	24.8459
155 Sp8	452						529 Sp0	58.5	10.116	17.2923
156 Sp8	38						53 Sp9	74	8.7178	11.7808
156 Sp8	47	156 Sp8	47.75	1.5	3.14136		530 Sp14	112.5	21.9773	19.5353
156 Sp8	47						531 Sp0	74.5	4.04145	5.42477
156 Sp8	47						532 Sp0	105.5	22.7816	21.5939
156 Sp8	50						533 Sp0	193	15.6418	8.10457
156 Sp8	54						534 Sp8	74.25	14.2215	19.1535
158 Sp8	25						535 Sp8	170	23.8467	14.0275
158 Sp8	53	158 Sp8	78.25	28.6749	36.6452		536 Sp8	65.75	16.8003	25.5518
158 Sp8	55						537 Sp14	168.25	29.33	17.4324
158 Sp8	95						538 Sp14	316.5	35.7631	11.2996
158 Sp8	110						539 Sp21	45.5	16.9017	37.1465
158 Sp8	769						54 Sp8	113.5	49.7628	43.8439
159 Sp14	39						540 Sp21	178	14.7874	8.30752
159 Sp14	49	159 Sp14	74.25	19.6532	26.469		541 Sp8	34.25	4.92443	14.3779
159 Sp14	75						542 Sp8	59.5	1.73205	2.91101
159 Sp14	76						543 Sp8	36.75	2.98608	8.12538
159 Sp14	97						544 Sp8	43.25	8.22091	19.0079
159 Sp14	105						545 Sp8	45	10.0995	22.4433
159 Sp8	42						546 Sp8	35.25	5.18813	14.7181
159 Sp8	53	159 Sp8	90.5	28.4077	31.3898		547 Sp8	48.25	14.2916	29.6199
159 Sp8	92						548 Sp10	50	15.3406	30.6812
159 Sp8	95						549 Sp0	52.5	5.19615	9.89743
159 Sp8	122						550 Sp0	35	8.75595	25.017
159 Sp8	222						551 Sp14	68.25	7.27438	10.6584
16 Sp8	23						552 Sp0	44.5	11.0303	24.7871
16 Sp8	62	16 Sp8	91.5	21.3151	23.2952		553 Sp0	55	8.40635	15.2843
16 Sp8	92						554 Sp0	67.25	21.6545	32.2
16 Sp8	100						555 Sp0	80.5	10.4722	13.0089
16 Sp8	112						556 Sp0	105	30.8653	29.3955
16 Sp8	234						557 Sp14	84	12.7802	15.2145
161 Sp8	48						558 Sp0	76.75	9.74252	12.6938
161 Sp8	50	161 Sp8	74.5	25.7876	34.6142		559 Sp0	78.25	15.0194	19.1942
161 Sp8	56						56 Sp14	167.5	33.9264	20.2546
161 Sp8	88						56 Sp8	57	2.44949	4.29735
161 Sp8	104						560 Sp0	74.25	28.6051	38.5253
161 Sp8	118						561 Sp	123.5	15.8008	12.7942
162 Sp14	45						563 Sp21	222.25	15.1959	6.83732
162 Sp14	72	162 Sp14	92.75	18.8569	20.3309		564 Sp21	69.5	10.083	14.5079
162 Sp14	82						565 Sp21	137	24.3721	17.7899
162 Sp14	105						566 Sp0	110.5	19.74	17.8642
162 Sp14	112						567 Sp0	259.25	59.0332	22.7708
162 Sp14	130						568 Sp0	66.25	9.81071	14.8086
162 Sp8	48						569 Sp21	52	5.22813	10.0541
162 Sp8	53	162 Sp8	59.25	6.44851	10.8836		57 Sp0	42.25	12.659	29.9621
162 Sp8	55						57 Sp9	70	3.74166	5.34522
162 Sp8	62						570 Sp21	161.25	19.3111	11.9758
162 Sp8	67						571 Sp21	67.75	6.94622	10.2527
162 Sp8	71						572 Sp12	25.75	7.76209	30.144
163 Sp8	62						572 Sp25	325.75	15.5858	4.78458
163 Sp8	72	163 Sp8	95.75	23.6132	24.6613		575 Sp24	173	26.3692	15.2423
163 Sp8	79						576 Sp12	1531.25	92.9637	6.0711
163 Sp8	114						576 Sp25	373.75	123.478	33.0377
163 Sp8	118						577 Sp12	2145.5	45.2659	2.10981
163 Sp8	158						577 Sp24	427	87.5938	20.5138
164 Sp0	56						58 Sp10	67.25	7.88987	11.7321
164 Sp0	61	164 Sp0	80.25	13.048	16.2592		58 Sp8	58.25	12.4197	21.3214
164 Sp0	85						580 Sp25	467.5	53.966	11.5435
164 Sp0	85						581 Sp0	47.75	20.5325	43
164 Sp0	90						582 Sp0	36.25	15.327	42.2814
164 Sp0	99						583 Sp0	36.75	9.56992	26.0406
164 Sp8	26						584 Sp0	31.25	7.932	25.3824
164 Sp8	30	164 Sp8	58.5	22.487	38.4394		585 Sp0	45.25	5.25198	11.6066
164 Sp8	52						586 Sp0	51.25	7.88987	15.3949
164 Sp8	71						587 Sp24	710.25	44.9027	6.32209
164 Sp8	81						588 Sp24	687	44.7064	6.50749
164 Sp8	104						589 Sp24	1838.5	260.393	14.1633
165 Sp0	56						590 Sp14	49.5	5.56776	11.248
165 Sp0	89	165 Sp0	121.75	24.5679	20.179		591 Sp0	108.75	20.7585	19.0883
165 Sp0	117						592 Sp0	36.5	3.10913	8.51815
165 Sp0	138						593 Sp25	289.5	34.4915	11.9142
165 Sp0	143						594 Sp25	246.25	37.6154	15.2753
165 Sp0	812						595 Sp14	91.25	8.26136	9.05354
166 Sp0	21						596 Sp14	194.5	33.9067	17.4328
166 Sp0	28	166 Sp0	42.25	14.8633	35.1793		597 Sp25	55.25	18.8392	34.0982
166 Sp0	31						598 Sp21	48.5	19.0526	39.2836
166 Sp0	53						599 Sp0	73.5	25.4886	34.6783
166 Sp0	57						60 Sp0	56.25	12.5	22.2222
166 Sp0	125						60 Sp8	61.5	7.32575	11.9118
167 MDLys	42						600 Sp24	212.25	17.8396	8.40498
167 MDLys	48	167 MDLys	55	8.12404	14.771		601 Sp24	472	119.032	25.2187
167 MDLys	48						602 Sp21	65.5	11.6762	17.8262
167 MDLys	61						603 Sp24	329.25	71.7002	21.7768
167 MDLys	63						604 Sp24	902.75	77.2199	8.55385
167 MDLys	71						605 Sp24	441.75	39.6096	8.96651
168 Sp8	41						606 Sp24	90.25	11.8708	13.1533
168 Sp8	49	168 Sp8	53	4.32049	8.15188		607 Sp24	45	7.70281	17.1174
168 Sp8	51						608 Sp24	75	23.1661	30.8881
168 Sp8	53						609 Sp19	87.5	36.9279	42.2033
168 Sp8	59						61 Sp0	62	14.8997	24.0317
168 Sp8	78						610 Sp19	96.25	17.7459	18.4373
169 Sp8	33						611 Sp24	39.25	10.8128	27.5485
169 Sp8	45	169 Sp8	50.25	6.70199	13.3373		612 Sp24	36.75	9.74252	26.5103
169 Sp8	47						613 Sp24	652.75	5.12348	0.784906
169 Sp8	49						614 Sp24	76.75	25.9149	33.7654
169 Sp8	60						615 Sp24	76.75	13.048	17.0006
169 Sp8	60						616 Sp24	82	42.9961	52.4343
17 Sp8	28						617 Sp24	40.5	4.43471	10.9499
17 Sp8	33	17 Sp8	39	8.16497	20.9358		618 Sp14	661	81.9634	12.3999
17 Sp8	35						619 Sp14	556.75	18.7683	3.37105
17 Sp8	37						62 Sp0	526.75	88.5377	16.8083
17 Sp8	51						620 Sp14	932.25	45.6244	4.89401
17 Sp8	135						621 Sp14	39.75	5.18813	13.0519
170 Sp8	58						622 Sp14	62	17.5689	28.337
170 Sp8	66	170 Sp8	68.5	2.51661	3.67389		623 Sp14	42	5.22813	12.4479
170 Sp8	68						624 Sp14	113.25	36.2802	32.0355
170 Sp8	68						625 Sp14	98.25	34.6061	35.2225
170 Sp8	72						626 Sp14	106	4.32049	4.07594
170 Sp8	207						627 Sp14	78.5	28.9425	36.8694
171 Sp8	35						628 Sp14	109.25	9.91211	9.07287
171 Sp8	38	171 Sp8	50	15.1217	30.2435		630 Sp14	147.75	33.7281	22.8278
171 Sp8	40						631 Sp14	54.75	14.477	26.442
171 Sp8	51						632 Sp14	121.5	28.396	23.3712
171 Sp8	71						633 Sp12	159.75	34.4226	21.5478
171 Sp8	109						634 Sp14	41.75	19.7547	47.3168
173 Sp8	89						635 Sp14	167.25	15.6498	9.35714
173 Sp8	91	173 Sp8	111.25	17.4045	15.6445		636 Sp12	1178.5	62.0779	5.26754
173 Sp8	107						637 Sp12	742.25	28.324	3.81597
173 Sp8	114						638 Sp12	126.25	15.6498	12.3959
173 Sp8	133						639 Sp21	76.5	9.14695	11.9568
173 Sp8	178						64 Sp0	81.75	15.9452	19.5049
176 Sp14	34						64 Sp8	76.75	23.6273	30.7848
176 Sp14	42	176 Sp14	50	5.47723	10.9545		640 Sp21	58.75	9.39415	15.99
176 Sp14	51						65 Sp0	75	10.1325	13.5099
176 Sp14	53						66 Sp0	114.25	12.8938	11.2856
176 Sp14	54						67 Sp0	112	11.9722	10.6895
176 Sp14	106						67 Sp8	78.75	4.5	5.71429
176 Sp8	28						68 Sp0	72.25	19.7885	27.3889
176 Sp8	31	176 Sp8	39.25	8.65544	22.0521		69 Sp8	67.5	15.695	23.2519
176 Sp8	33						7 Sp8	94	7.07107	7.52241
176 Sp8	44						70 Sp8	56.75	7.80491	13.7532
176 Sp8	49						72 Sp8	73.5	13.4288	18.2705
176 Sp8	63						73 Sp8	45.75	6.29153	13.752
177 Sp8	57						74 Sp0	49	26.1916	53.4522
177 Sp8	65	177 Sp8	68	3.4641	5.09427		75 Sp0	566.75	63.8768	11.2707
177 Sp8	65						76 Sp0	442.75	23.852	5.38723
177 Sp8	71						77 Sp0	83	9.76388	11.7637
177 Sp8	71						77 Sp8	76.5	3.69685	4.83248
177 Sp8	80						78 Sp0	50.75	18.2825	36.0246
178 Sp8	29						79 Sp8	160	10.9848	6.86552
178 Sp8	36	178 Sp8	42.75	5.56028	13.0065		8 Sp8	138.25	42.9214	31.0462
178 Sp8	41						80 Sp18	56	11.9164	21.2792
178 Sp8	45						80 Sp8	49.5	3.69685	7.46837
178 Sp8	49						81 Sp8	50.75	11.2953	22.2567
178 Sp8	75						82 Sp8	90	19.6299	21.811
179 Sp8	19						84 Sp8	66.25	11.758	17.7479
179 Sp8	29	179 Sp8	50	16.0208	32.0416		85 Sp8	114.75	24.7841	21.5983
179 Sp8	47						86 Sp8	70.5	21.5793	30.609
179 Sp8	58						87 Sp0	54.75	8.30161	15.1628
179 Sp8	66						9 Sp8	69.75	18.715	26.8315
179 Sp8	79						90 Sp0	70	7.25718	10.3674
18 Sp8	10						92 Sp0	54.5	21.6256	39.68
18 Sp8	74	18 Sp8	83.5	10.3763	12.4267		92 Sp8	146.5	46.6011	31.8097
18 Sp8	76						93 Sp8	103.5	40.6325	39.2585
18 Sp8	88						94 Sp0	160.5	35.9676	22.4097
18 Sp8	96						94 Sp8	69.75	16.6808	23.9152
18 Sp8	98						95 Sp0	169	14.8773	8.80312
180 Sp8	68						95 Sp8	376	67.4981	17.9516
180 Sp8	75	180 Sp8	95	18.6369	19.6178		96 Sp0	60.75	10.6888	17.5947
180 Sp8	84						97 Sp0	74.75	14.7733	19.7636
180 Sp8	106						98 Sp18	64.5	14.5258	22.5207
180 Sp8	115						98 Sp8	118.25	9.03235	7.63835
180 Sp8	148						99 Sp8	76	26.3565	34.6796
181 Sp8	42						HA	64.25	24.2126	37.685
181 Sp8	44	181 Sp8	69	19.0788	27.6504		Human IgG	860.75	136.939	15.9092
181 Sp8	68						Human IgM	3300.25	468.206	14.187
181 Sp8	74						Mouse IgG	2165.75	173.487	8.01046
181 Sp8	90						Mouse IgM	2237.5	234.251	10.4693
181 Sp8	96						Rabbit IgG	2038.25	144.223	7.07582
182 Sp8	127						Rat IgG	2221.25	101.775	4.5819
182 Sp8	130	182 Sp8	166.75	35.1034	21.0515		Rat IgM	1895.5	71.6031	3.77753
182 Sp8	145
182 Sp8	187
182 Sp8	205
182 Sp8	207
183 Sp8	52
183 Sp8	71	183 Sp8	73.75	2.06155	2.79533
183 Sp8	74
183 Sp8	74
183 Sp8	76
183 Sp8	117
184 Sp8	42
184 Sp8	51	184 Sp8	60.5	6.95222	11.4913
184 Sp8	60
184 Sp8	64
184 Sp8	67
184 Sp8	69
185 Sp8	47
185 Sp8	74	185 Sp8	87	16.7929	19.3021
185 Sp8	75
185 Sp8	89
185 Sp8	110
185 Sp8	190
186 Sp8	21
186 Sp8	36	186 Sp8	41.25	5.56028	13.4795
186 Sp8	37
186 Sp8	45
186 Sp8	47
186 Sp8	106
187 Sp8	39
187 Sp8	43	187 Sp8	50.75	5.18813	10.2229
187 Sp8	53
187 Sp8	53
187 Sp8	54
187 Sp8	66
188 Sp0	49
188 Sp0	62	188 Sp0	76.25	16.2147	21.2652
188 Sp0	64
188 Sp0	83
188 Sp0	96
188 Sp0	121
189 Sp0	47
189 Sp0	49	189 Sp0	53	5.47723	10.3344
189 Sp0	50
189 Sp0	52
189 Sp0	61
189 Sp0	63
19 Sp0	27
19 Sp0	45	19 Sp0	49.75	3.77492	7.58777
19 Sp0	49
19 Sp0	51
19 Sp0	54
19 Sp0	60
19 Sp8	40
19 Sp8	50	19 Sp8	63.75	12.842	20.1443
19 Sp8	61
19 Sp8	63
19 Sp8	81
19 Sp8	92
190 Sp9	498
190 Sp9	574	190 Sp9	780.5	235.305	30.148
190 Sp9	601
190 Sp9	882
190 Sp9	1065
190 Sp9	1515
191 Sp9	61
191 Sp9	62	191 Sp9	72	9.05539	12.5769
191 Sp9	68
191 Sp9	75
191 Sp9	83
191 Sp9	107
192 Sp9	57
192 Sp9	90	192 Sp9	130.25	35.2645	27.0745
192 Sp9	115
192 Sp9	145
192 Sp9	171
192 Sp9	240
195 Sp12	33
195 Sp12	37	195 Sp12	46	9.59166	20.8514
195 Sp12	41
195 Sp12	47
195 Sp12	59
195 Sp12	63
197 Sp12	55
197 Sp12	67	197 Sp12	69.25	2.62996	3.79777
197 Sp12	67
197 Sp12	71
197 Sp12	72
197 Sp12	75
198 Sp12	65
198 Sp12	82	198 Sp12	94.75	11.0868	11.7011
198 Sp12	93
198 Sp12	95
198 Sp12	109
198 Sp12	172
199 Sp9	25
199 Sp9	32	199 Sp9	47.75	10.7199	22.4501
199 Sp9	50
199 Sp9	54
199 Sp9	55
199 Sp9	70
20 Sp8	39
20 Sp8	47	20 Sp8	52.25	3.86221	7.39179
20 Sp8	52
20 Sp8	54
20 Sp8	56
20 Sp8	64
200 Sp9	108
200 Sp9	108	200 Sp9	130.75	16.2352	12.417
200 Sp9	132
200 Sp9	137
200 Sp9	146
200 Sp9	157
203 Sp12	23
203 Sp12	44	203 Sp12	48.25	3.40343	7.05374
203 Sp12	47
203 Sp12	51
203 Sp12	51
203 Sp12	53
205 Sp12	73
205 Sp12	84	205 Sp12	102	17.1075	16.7721
205 Sp12	91
205 Sp12	114
205 Sp12	119
205 Sp12	196
208 Sp0	42
208 Sp0	44	208 Sp0	56.75	13.1498	23.1714
208 Sp0	47
208 Sp0	66
208 Sp0	70
208 Sp0	74
21 Sp14	27
21 Sp14	40	21 Sp14	44.75	5.7373	12.8208
21 Sp14	42
21 Sp14	44
21 Sp14	53
21 Sp14	57
21 Sp8	42
21 Sp8	43	21 Sp8	54.25	8.18026	15.0788
21 Sp8	54
21 Sp8	58
21 Sp8	62
21 Sp8	69
210 Sp0	38
210 Sp0	47	210 Sp0	64.25	13.1498	20.4666
210 Sp0	61
210 Sp0	74
210 Sp0	75
210 Sp0	95
211 Sp8	53
211 Sp8	63	211 Sp8	129.75	47.5911	36.6791
211 Sp8	129
211 Sp8	158
211 Sp8	169
211 Sp8	197
212 Sp0	68
212 Sp0	78	212 Sp0	81	2.58199	3.18764
212 Sp0	80
212 Sp0	82
212 Sp0	84
212 Sp0	98
213 Sp8	19
213 Sp8	43	213 Sp8	63.75	16.1529	25.3379
213 Sp8	59
213 Sp8	75
213 Sp8	78
213 Sp8	88
216 Sp0	206
216 Sp0	209	216 Sp0	309.5	77.013	24.883
216 Sp0	309
216 Sp0	324
216 Sp0	396
216 Sp0	411
22 Sp8	50
22 Sp8	54	22 Sp8	72.5	18.6279	25.6937
22 Sp8	59
22 Sp8	87
22 Sp8	90
22 Sp8	92
220 Sp14	37
220 Sp14	38	220 Sp14	55.25	18.9978	34.3852
220 Sp14	47
220 Sp14	54
220 Sp14	82
220 Sp14	195
220 Sp8	0
220 Sp8	13	220 Sp8	38.75	18.2277	47.0393
220 Sp8	40
220 Sp8	47
220 Sp8	55
220 Sp8	64
221 Sp0	39
221 Sp0	39	221 Sp0	46.75	11.7011	25.0292
221 Sp0	40
221 Sp0	44
221 Sp0	64
221 Sp0	78
223 Sp0	23
223 Sp0	42	223 Sp0	44.5	3.31662	7.45309
223 Sp0	42
223 Sp0	45
223 Sp0	49
223 Sp0	102
224 Sp0	10
224 Sp0	27	224 Sp0	37	8.60233	23.2495
224 Sp0	33
224 Sp0	42
224 Sp0	46
224 Sp0	56
225 Sp0	47
225 Sp0	50	225 Sp0	62.75	14.2449	22.701
225 Sp0	57
225 Sp0	61
225 Sp0	83
225 Sp0	160
227 Sp8	24
227 Sp8	29	227 Sp8	36	6.58281	18.2856
227 Sp8	32
227 Sp8	40
227 Sp8	43
227 Sp8	57
23 Sp0	18
23 Sp0	28	23 Sp0	41.25	16.1529	39.1586
23 Sp0	30
23 Sp0	44
23 Sp0	63
23 Sp0	102
230 Sp0	41
230 Sp0	57	230 Sp0	71.75	14.3149	19.9511
230 Sp0	62
230 Sp0	83
230 Sp0	85
230 Sp0	86
230 Sp8	16
230 Sp8	43	230 Sp8	50.25	5.85235	11.6465
230 Sp8	49
230 Sp8	52
230 Sp8	57
230 Sp8	109
231 Sp0	21
231 Sp0	24	231 Sp0	29.5	4.12311	13.9766
231 Sp0	30
231 Sp0	30
231 Sp0	34
231 Sp0	44
232 Sp0	-9
232 Sp0	12	232 Sp0	51	29.0517	56.9641
232 Sp0	52
232 Sp0	58
232 Sp0	82
232 Sp0	150
233 Sp8	21
233 Sp8	25	233 Sp8	34.25	6.60177	19.2752
233 Sp8	34
233 Sp8	39
233 Sp8	39
233 Sp8	60
234 Sp8	-62
234 Sp8	27	234 Sp8	40.75	16.6608	40.8855
234 Sp8	29
234 Sp8	44
234 Sp8	63
234 Sp8	79
235 Sp0	36
235 Sp0	38	235 Sp0	39.75	2.87228	7.22586
235 Sp0	38
235 Sp0	39
235 Sp0	44
235 Sp0	63
236 Sp8	33
236 Sp8	34	236 Sp8	40.75	8.30161	20.372
236 Sp8	35
236 Sp8	42
236 Sp8	52
236 Sp8	54
237 Sp8	30
237 Sp8	34	237 Sp8	36.75	3.40343	9.26103
237 Sp8	34
237 Sp8	38
237 Sp8	41
237 Sp8	97
238 Sp0	63
238 Sp0	78	238 Sp0	124.75	59.1798	47.4387
238 Sp0	81
238 Sp0	136
238 Sp0	204
238 Sp0	5969
24 Sp0	32
24 Sp0	37	24 Sp0	44.25	5.43906	12.2917
24 Sp0	44
24 Sp0	46
24 Sp0	50
24 Sp0	52
240 Sp8	41
240 Sp8	72	240 Sp8	108.5	45.5229	41.9566
240 Sp8	91
240 Sp8	96
240 Sp8	175
240 Sp8	284
243 Sp8	19
243 Sp8	22	243 Sp8	29.75	7.5	25.2101
243 Sp8	28
243 Sp8	29
243 Sp8	40
243 Sp8	47
244 Sp14	150
244 Sp14	160	244 Sp14	189	29.7433	15.7372
244 Sp14	173
244 Sp14	195
244 Sp14	228
244 Sp14	272
244 Sp8	13
244 Sp8	15	244 Sp8	24.25	8.4212	34.7266
244 Sp8	20
244 Sp8	28
244 Sp8	34
244 Sp8	38
245 Sp8	38
245 Sp8	63	245 Sp8	72.25	10.2429	14.177
245 Sp8	65
245 Sp8	76
245 Sp8	85
245 Sp8	93
246 Sp0	188
246 Sp0	198	246 Sp0	208.5	8.58293	4.11651
246 Sp0	208
246 Sp0	209
246 Sp0	219
246 Sp0	228
247 Sp0	27
247 Sp0	30	247 Sp0	37.5	5.97216	15.9258
247 Sp0	36
247 Sp0	40
247 Sp0	44
247 Sp0	56
248 Sp0	143
248 Sp0	171	248 Sp0	182	12.1929	6.69939
248 Sp0	176
248 Sp0	182
248 Sp0	199
248 Sp0	209
249 Sp0	24
249 Sp0	58	249 Sp0	73.75	11.9548	16.2099
249 Sp0	71
249 Sp0	82
249 Sp0	84
249 Sp0	179
25 Sp0	138
25 Sp0	170	25 Sp0	213.5	39.0598	18.295
25 Sp0	195
25 Sp0	230
25 Sp0	259
25 Sp0	436
250 Sp8	-15
250 Sp8	27	250 Sp8	58.25	41.1532	70.6492
250 Sp8	36
250 Sp8	52
250 Sp8	118
250 Sp8	119
251 Sp8	18
251 Sp8	24	251 Sp8	38	14.5373	38.2561
251 Sp8	28
251 Sp8	45
251 Sp8	55
251 Sp8	79
252 Sp0	48
252 Sp0	80	252 Sp0	104.25	25.8247	24.7719
252 Sp0	84
252 Sp0	124
252 Sp0	129
252 Sp0	146
253 Sp0	54
253 Sp0	58	253 Sp0	104.25	38.819	37.2365
253 Sp0	102
253 Sp0	104
253 Sp0	153
253 Sp0	195
253 Sp8	27
253 Sp8	30	253 Sp8	35.5	4.50925	12.7021
253 Sp8	35
253 Sp8	36
253 Sp8	41
253 Sp8	44
254 Sp8	26
254 Sp8	30	254 Sp8	35	5.35413	15.2975
254 Sp8	31
254 Sp8	38
254 Sp8	41
254 Sp8	45
255 Sp8	120
255 Sp8	130	255 Sp8	170	27.7248	16.3087
255 Sp8	177
255 Sp8	179
255 Sp8	194
255 Sp8	216
257 Sp0	34
257 Sp0	43	257 Sp0	50.25	5.7373	11.4175
257 Sp0	50
257 Sp0	51
257 Sp0	57
257 Sp0	99
258 Sp0	30
258 Sp0	58	258 Sp0	122.25	57.9562	47.4079
258 Sp0	93
258 Sp0	150
258 Sp0	188
258 Sp0	493
258 Sp8	35
258 Sp8	35	258 Sp8	52.25	22.0662	42.2319
258 Sp8	36
258 Sp8	56
258 Sp8	82
258 Sp8	100
259 Sp0	21
259 Sp0	33	259 Sp0	39.5	6.245	15.8101
259 Sp0	38
259 Sp0	39
259 Sp0	48
259 Sp0	61
26 Sp8	15
26 Sp8	51	26 Sp8	65.25	9.74252	14.9311
26 Sp8	68
26 Sp8	69
26 Sp8	73
26 Sp8	2374
260 Sp0	43
260 Sp0	43	260 Sp0	49.25	5.56028	11.2899
260 Sp0	47
260 Sp0	51
260 Sp0	56
260 Sp0	80
261 Sp0	35
261 Sp0	35	261 Sp0	57.5	18.8591	32.7985
261 Sp0	51
261 Sp0	65
261 Sp0	79
261 Sp0	154
261 Sp8	36
261 Sp8	40	261 Sp8	68	21.4942	31.6091
261 Sp8	67
261 Sp8	73
261 Sp8	92
261 Sp8	98
263 Sp8	39
263 Sp8	42	263 Sp8	50.75	7.97392	15.7121
263 Sp8	46
263 Sp8	57
263 Sp8	58
263 Sp8	60
264 Sp0	61
264 Sp0	70	264 Sp0	82	18.3485	22.3762
264 Sp0	71
264 Sp0	78
264 Sp0	109
264 Sp0	117
267 Sp8	20
267 Sp8	35	267 Sp8	42	4.96655	11.8251
267 Sp8	42
267 Sp8	45
267 Sp8	46
267 Sp8	56
268 Sp0	28
268 Sp0	75	268 Sp0	78.5	3.41565	4.35115
268 Sp0	77
268 Sp0	79
268 Sp0	83
268 Sp0	103
268 Sp8	58
268 Sp8	60	268 Sp8	70	8.60233	12.289
268 Sp8	66
268 Sp8	75
268 Sp8	79
268 Sp8	84
269 Sp0	22
269 Sp0	62	269 Sp0	70	10.9545	15.6492
269 Sp0	64
269 Sp0	68
269 Sp0	86
269 Sp0	86
27 Sp0	50
27 Sp0	58	27 Sp0	60.75	4.272	7.0321
27 Sp0	58
27 Sp0	60
27 Sp0	67
27 Sp0	92
27 Sp8	41
27 Sp8	48	27 Sp8	63	16.7929	26.6553
27 Sp8	52
27 Sp8	67
27 Sp8	85
27 Sp8	103
270 Sp0	50
270 Sp0	61	270 Sp0	69.75	7.80491	11.1898
270 Sp0	69
270 Sp0	69
270 Sp0	80
270 Sp0	85
271 Sp0	37
271 Sp0	76	271 Sp0	97	18.4572	19.028
271 Sp0	95
271 Sp0	96
271 Sp0	121
271 Sp0	137
271 Sp8	42
271 Sp8	55	271 Sp8	69.75	15.9452	22.8605
271 Sp8	57
271 Sp8	82
271 Sp8	85
271 Sp8	94
272 Sp8	16
272 Sp8	27	272 Sp8	55	24.0555	43.7373
272 Sp8	49
272 Sp8	59
272 Sp8	85
272 Sp8	133
273 Sp8	32
273 Sp8	41	273 Sp8	45	3.65148	8.11441
273 Sp8	43
273 Sp8	47
273 Sp8	49
273 Sp8	289
274 Sp0	24
274 Sp0	48	274 Sp0	57.75	6.84957	11.8607
274 Sp0	58
274 Sp0	62
274 Sp0	63
274 Sp0	90
275 Sp0	130
275 Sp0	160	275 Sp0	233.5	53.2823	22.819
275 Sp0	231
275 Sp0	261
275 Sp0	282
275 Sp0	323
277 Sp8	4
277 Sp8	27	277 Sp8	38.5	7.68115	19.951
277 Sp8	42
277 Sp8	42
277 Sp8	43
277 Sp8	47
278 Sp8	24
278 Sp8	29	278 Sp8	32.75	4.11299	12.5587
278 Sp8	30
278 Sp8	34
278 Sp8	38
278 Sp8	41
280 Sp0	47
280 Sp0	66	280 Sp0	81.5	16.0312	19.6702
280 Sp0	72
280 Sp0	86
280 Sp0	102
280 Sp0	103
281 Sp0	44
281 Sp0	52	281 Sp0	60.75	6.89807	11.3548
281 Sp0	59
281 Sp0	64
281 Sp0	68
281 Sp0	83
282 Sp0	72
282 Sp0	72	282 Sp0	93.5	17.9907	19.2414
282 Sp0	92
282 Sp0	94
282 Sp0	116
282 Sp0	127
283 Sp0	70
283 Sp0	90	283 Sp0	110.5	14.3875	13.0204
283 Sp0	111
283 Sp0	120
283 Sp0	121
283 Sp0	125
284 Sp0	111
284 Sp0	115	284 Sp0	127.75	11.5289	9.02462
284 Sp0	122
284 Sp0	133
284 Sp0	141
284 Sp0	207
285 Sp0	48
285 Sp0	84	285 Sp0	91.5	5.74456	6.27821
285 Sp0	90
285 Sp0	96
285 Sp0	96
285 Sp0	117
286 Sp0	30
286 Sp0	31	286 Sp0	51.5	26.2107	50.8945
286 Sp0	34
286 Sp0	53
286 Sp0	88
286 Sp0	108
287 Sp8	106
287 Sp8	109	287 Sp8	121	16.5731	13.6968
287 Sp8	111
287 Sp8	119
287 Sp8	145
287 Sp8	149
29 Sp8	41
29 Sp8	51	29 Sp8	57.75	6.18466	10.7094
29 Sp8	54
29 Sp8	63
29 Sp8	63
29 Sp8	74
295 Sp14	33
295 Sp14	43	295 Sp14	47.5	3.31662	6.98237
295 Sp14	47
295 Sp14	50
295 Sp14	50
295 Sp14	85
297 Sp0	25
297 Sp0	49	297 Sp0	65.25	15.8614	24.3086
297 Sp0	58
297 Sp0	68
297 Sp0	86
297 Sp0	101
298 Sp0	36
298 Sp0	51	298 Sp0	57.5	8.5049	14.7911
298 Sp0	54
298 Sp0	55
298 Sp0	70
298 Sp0	77
299 Sp0	72
299 Sp0	79	299 Sp0	100.5	16.5227	16.4405
299 Sp0	97
299 Sp0	109
299 Sp0	117
299 Sp0	178
30 Sp8	22
30 Sp8	41	30 Sp8	52.5	10.4083	19.8254
30 Sp8	47
30 Sp8	58
30 Sp8	64
30 Sp8	67
300 Sp0	205
300 Sp0	225	300 Sp0	259.75	32.3252	12.4447
300 Sp0	241
300 Sp0	278
300 Sp0	295
300 Sp0	305
301 Sp0	36
301 Sp0	39	301 Sp0	45.25	5.67891	12.5501
301 Sp0	42
301 Sp0	49
301 Sp0	51
301 Sp0	51
302 Sp0	38
302 Sp0	42	302 Sp0	56.75	12.5	22.0264
302 Sp0	51
302 Sp0	65
302 Sp0	69
302 Sp0	72
303 Sp0	25
303 Sp0	31	303 Sp0	34.25	2.87228	8.38622
303 Sp0	34
303 Sp0	34
303 Sp0	38
303 Sp0	52
305 Sp0	46
305 Sp0	57	305 Sp0	78.75	17.7459	22.5345
305 Sp0	74
305 Sp0	85
305 Sp0	99
305 Sp0	105
306 Sp0	46
306 Sp0	54	306 Sp0	72.5	22.7816	31.4229
306 Sp0	60
306 Sp0	71
306 Sp0	105
306 Sp0	175
307 Sp10	34
307 Sp10	61	307 Sp10	82.25	30.9556	37.636
307 Sp10	62
307 Sp10	79
307 Sp10	127
307 Sp10	419
31 Sp0	30
31 Sp0	31	31 Sp0	35.75	5.7373	16.0484
31 Sp0	33
31 Sp0	35
31 Sp0	44
31 Sp0	44
31 Sp8	40
31 Sp8	51	31 Sp8	70.5	20.2896	28.7795
31 Sp8	57
31 Sp8	79
31 Sp8	95
31 Sp8	139
311 Sp14	105
311 Sp14	154	311 Sp14	193	43.9545	22.7744
311 Sp14	178
311 Sp14	184
311 Sp14	256
311 Sp14	303
312 Sp8	36
312 Sp8	40	312 Sp8	61.5	14.8885	24.2089
312 Sp8	63
312 Sp8	71
312 Sp8	72
312 Sp8	131
313 Sp12	26
313 Sp12	57	313 Sp12	66	9.20145	13.9416
313 Sp12	60
313 Sp12	70
313 Sp12	77
313 Sp12	144
314 Sp0	27
314 Sp0	35	314 Sp0	48.25	11.1766	23.164
314 Sp0	43
314 Sp0	57
314 Sp0	58
314 Sp0	77
315 Sp0	35
315 Sp0	38	315 Sp0	44.5	6.95222	15.623
315 Sp0	41
315 Sp0	45
315 Sp0	54
315 Sp0	73
316 Sp0	30
316 Sp0	38	316 Sp0	40.25	3.20156	7.95419
316 Sp0	39
316 Sp0	39
316 Sp0	45
316 Sp0	58
317 Sp0	76
317 Sp0	77	317 Sp0	100.25	19.0329	18.9854
317 Sp0	95
317 Sp0	107
317 Sp0	122
317 Sp0	144
32 Sp0	45
32 Sp0	56	32 Sp0	70	12.1106	17.3009
32 Sp0	64
32 Sp0	78
32 Sp0	82
32 Sp0	95
32 Sp8	33
32 Sp8	40	32 Sp8	74	24.8864	33.6303
32 Sp8	72
32 Sp8	87
32 Sp8	97
32 Sp8	104
320 Sp8	73
320 Sp8	83	320 Sp8	92.25	10.2429	11.1034
320 Sp8	85
320 Sp8	96
320 Sp8	105
320 Sp8	128
321 Sp8	38
321 Sp8	43	321 Sp8	55.25	11.6154	21.0233
321 Sp8	53
321 Sp8	54
321 Sp8	71
321 Sp8	144
322 Sp12	18
322 Sp12	24	322 Sp12	40	12.2474	30.6186
322 Sp12	37
322 Sp12	48
322 Sp12	51
322 Sp12	59
324 Sp10	3
324 Sp10	26	324 Sp10	33.25	7.63217	22.9539
324 Sp10	31
324 Sp10	32
324 Sp10	44
324 Sp10	70
325 Sp10	79
325 Sp10	81	325 Sp10	85.5	5.8023	6.78631
325 Sp10	83
325 Sp10	84
325 Sp10	94
325 Sp10	200
325 Sp12	39
325 Sp12	42	325 Sp12	55.75	13.7204	24.6106
325 Sp12	46
325 Sp12	66
325 Sp12	69
325 Sp12	83
327 Sp10	33
327 Sp10	34	327 Sp10	50.25	20.0062	39.8134
327 Sp10	34
327 Sp10	58
327 Sp10	75
327 Sp10	88
329 Sp10	26
329 Sp10	34	329 Sp10	52	14.3527	27.6013
329 Sp10	47
329 Sp10	62
329 Sp10	65
329 Sp10	130
33 Sp0	31
33 Sp0	39	33 Sp0	45	6.68331	14.8518
33 Sp0	41
33 Sp0	46
33 Sp0	54
33 Sp0	66
33 Sp8	31
33 Sp8	36	33 Sp8	78	48.9149	62.7114
33 Sp8	41
33 Sp8	96
33 Sp8	139
33 Sp8	232
330 Sp10	69
330 Sp10	76	330 Sp10	77	1.1547	1.49961
330 Sp10	76
330 Sp10	78
330 Sp10	78
330 Sp10	85
331 Sp9	59
331 Sp9	66	331 Sp9	79	10.2956	13.0324
331 Sp9	78
331 Sp9	81
331 Sp9	91
331 Sp9	119
332 Sp9	30
332 Sp9	31	332 Sp9	39.25	6.99405	17.8192
332 Sp9	36
332 Sp9	44
332 Sp9	46
332 Sp9	72
333 Sp14	20
333 Sp14	27	333 Sp14	36.5	7.93725	21.7459
333 Sp14	33
333 Sp14	42
333 Sp14	44
333 Sp14	53
336 Sp12	28
336 Sp12	32	336 Sp12	35.5	2.38048	6.70557
336 Sp12	36
336 Sp12	37
336 Sp12	37
336 Sp12	40
337 Sp12	26
337 Sp12	34	337 Sp12	45.75	8.22091	17.9692
337 Sp12	47
337 Sp12	49
337 Sp12	53
337 Sp12	55
34 Sp0	40
34 Sp0	47	34 Sp0	55.5	6.60808	11.9064
34 Sp0	55
34 Sp0	57
34 Sp0	63
34 Sp0	101
34 Sp8	44
34 Sp8	44	34 Sp8	53.75	11.4419	21.2872
34 Sp8	45
34 Sp8	58
34 Sp8	68
34 Sp8	71
340 Sp17	54
340 Sp17	66	340 Sp17	75.75	6.94622	9.16993
340 Sp17	76
340 Sp17	79
340 Sp17	82
340 Sp17	90
341 Sp8	37
341 Sp8	49	341 Sp8	59.75	13.8894	23.2459
341 Sp8	53
341 Sp8	57
341 Sp8	80
341 Sp8	88
342 Sp8	32
342 Sp8	37	342 Sp8	63.5	22.0983	34.8004
342 Sp8	58
342 Sp8	69
342 Sp8	90
342 Sp8	277
343 Sp19	72
343 Sp19	80	343 Sp19	98.5	17.0783	17.3383
343 Sp19	88
343 Sp19	112
343 Sp19	114
343 Sp19	149
345 Sp12	22
345 Sp12	36	345 Sp12	43.25	6.18466	14.2998
345 Sp12	42
345 Sp12	44
345 Sp12	51
345 Sp12	80
346 Sp12	36
346 Sp12	51	346 Sp12	56.5	6.45497	11.4247
346 Sp12	52
346 Sp12	58
346 Sp12	65
346 Sp12	70
347 Sp20	30
347 Sp20	38	347 Sp20	43.25	4.57347	10.5745
347 Sp20	41
347 Sp20	46
347 Sp20	48
347 Sp20	52
35 Sp8	25
35 Sp8	25	35 Sp8	35	6.78233	19.3781
35 Sp8	37
35 Sp8	38
35 Sp8	40
35 Sp8	42
350 Sp0	37
350 Sp0	37	350 Sp0	44	7.16473	16.2835
350 Sp0	39
350 Sp0	48
350 Sp0	52
350 Sp0	53
351 Sp0	41
351 Sp0	44	351 Sp0	60.5	13.0767	21.6144
351 Sp0	56
351 Sp0	71
351 Sp0	71
351 Sp0	137
352 Sp0	16
352 Sp0	27	352 Sp0	34.5	6.45497	18.7101
352 Sp0	32
352 Sp0	37
352 Sp0	42
352 Sp0	51
353 Sp0	118
353 Sp0	124	353 Sp0	144	17.8699	12.4097
353 Sp0	137
353 Sp0	149
353 Sp0	166
353 Sp0	187
354 Sp0	17
354 Sp0	26	354 Sp0	49.75	22.4109	45.0471
354 Sp0	41
354 Sp0	53
354 Sp0	79
354 Sp0	112
355 Sp0	90
355 Sp0	98	355 Sp0	120	23.3666	19.4722
355 Sp0	113
355 Sp0	116
355 Sp0	153
355 Sp0	190
356 Sp0	28
356 Sp0	33	356 Sp0	38.25	5.56028	14.5367
356 Sp0	36
356 Sp0	38
356 Sp0	46
356 Sp0	59
357 Sp0	57
357 Sp0	59	357 Sp0	63.25	4.34933	6.87641
357 Sp0	60
357 Sp0	67
357 Sp0	67
357 Sp0	85
358 Sp0	89
358 Sp0	123	358 Sp0	199.5	80.3057	40.2535
358 Sp0	167
358 Sp0	197
358 Sp0	311
358 Sp0	333
359 Sp14	217
359 Sp14	221	359 Sp14	250.75	20.5649	8.20137
359 Sp14	255
359 Sp14	259
359 Sp14	268
359 Sp14	287
360 Sp0	56
360 Sp0	75	360 Sp0	134.25	60.6046	45.1431
360 Sp0	121
360 Sp0	122
360 Sp0	219
360 Sp0	244
361 Sp0	31
361 Sp0	37	361 Sp0	51.25	11.1766	21.808
361 Sp0	48
361 Sp0	58
361 Sp0	62
361 Sp0	88
362 Sp0	38
362 Sp0	44	362 Sp0	57.25	11.2361	19.6264
362 Sp0	53
362 Sp0	62
362 Sp0	70
362 Sp0	87
363 Sp0	45
363 Sp0	47	363 Sp0	50	2.94392	5.88784
363 Sp0	48
363 Sp0	52
363 Sp0	53
363 Sp0	57
364 Sp0	297
364 Sp0	405	364 Sp0	458.75	65.9918	14.3851
364 Sp0	418
364 Sp0	461
364 Sp0	551
364 Sp0	601
365 Sp0	35
365 Sp0	50	365 Sp0	63.75	16.8003	26.3534
365 Sp0	53
365 Sp0	65
365 Sp0	87
365 Sp0	115
366 Sp14	123
366 Sp14	141	366 Sp14	152.25	7.88987	5.18218
366 Sp14	153
366 Sp14	156
366 Sp14	159
366 Sp14	266
367 Sp12	22
367 Sp12	26	367 Sp12	38	11.7473	30.9141
367 Sp12	31
367 Sp12	43
367 Sp12	52
367 Sp12	59
368 Sp12	41
368 Sp12	43	368 Sp12	52.75	10.9659	20.7884
368 Sp12	47
368 Sp12	53
368 Sp12	68
368 Sp12	92
369 Sp12	23
369 Sp12	28	369 Sp12	41.25	10.2754	24.91
369 Sp12	41
369 Sp12	43
369 Sp12	53
369 Sp12	69
37 Sp0	1
37 Sp0	26	37 Sp0	32.25	5.058	15.6837
37 Sp0	31
37 Sp0	34
37 Sp0	38
37 Sp0	38
370 Sp12	35
370 Sp12	39	370 Sp12	43.5	5.25991	12.0918
370 Sp12	39
370 Sp12	47
370 Sp12	49
370 Sp12	68
371 Sp12	44
371 Sp12	53	371 Sp12	57.25	3.40343	5.94486
371 Sp12	56
371 Sp12	60
371 Sp12	60
371 Sp12	106
372 Sp12	37
372 Sp12	38	372 Sp12	40.75	2.5	6.13497
372 Sp12	40
372 Sp12	41
372 Sp12	44
372 Sp12	48
373 Sp12	64
373 Sp12	74	373 Sp12	93.75	21.7006	23.1473
373 Sp12	76
373 Sp12	111
373 Sp12	114
373 Sp12	141
374 Sp22	117
374 Sp22	123	374 Sp22	134.75	13.099	9.72095
374 Sp22	124
374 Sp22	144
374 Sp22	148
374 Sp22	191
375 Sp22	87
375 Sp22	94	375 Sp22	101.25	7.8475	7.75062
375 Sp22	95
375 Sp22	107
375 Sp22	109
375 Sp22	118
376 Sp22	92
376 Sp22	121	376 Sp22	129.75	12.5532	9.67493
376 Sp22	122
376 Sp22	128
376 Sp22	148
376 Sp22	156
379 Sp0	51
379 Sp0	54	379 Sp0	59.75	6.65207	11.1332
379 Sp0	54
379 Sp0	65
379 Sp0	66
379 Sp0	75
38 Sp8	36
38 Sp8	42	38 Sp8	47.75	5.61991	11.7694
38 Sp8	45
38 Sp8	49
38 Sp8	55
38 Sp8	68
380 Sp0	131
380 Sp0	152	380 Sp0	168.75	18.1361	10.7473
380 Sp0	157
380 Sp0	174
380 Sp0	192
380 Sp0	232
381 Sp0	34
381 Sp0	36	381 Sp0	46.5	12.3693	26.6007
381 Sp0	40
381 Sp0	46
381 Sp0	64
381 Sp0	69
382 Sp0	40
382 Sp0	53	382 Sp0	88.75	26.8126	30.2114
382 Sp0	91
382 Sp0	93
382 Sp0	118
382 Sp0	125
383 Sp14	42
383 Sp14	44	383 Sp14	58	12.3288	21.2566
383 Sp14	56
383 Sp14	58
383 Sp14	74
383 Sp14	81
384 Sp20	79
384 Sp20	166	384 Sp20	196	32.2594	16.4589
384 Sp20	171
384 Sp20	217
384 Sp20	230
384 Sp20	287
385 Sp20	46
385 Sp20	91	385 Sp20	135.25	51.312	37.9386
385 Sp20	92
385 Sp20	168
385 Sp20	190
385 Sp20	236
386 Sp20	70
386 Sp20	76	386 Sp20	85.25	7.22842	8.47908
386 Sp20	83
386 Sp20	91
386 Sp20	91
386 Sp20	101
387 Sp20	51
387 Sp20	54	387 Sp20	69	12.9099	18.7101
387 Sp20	64
387 Sp20	74
387 Sp20	84
387 Sp20	88
388 Sp12	23
388 Sp12	38	388 Sp12	44.25	5.058	11.4305
388 Sp12	43
388 Sp12	46
388 Sp12	50
388 Sp12	58
389 Sp22	187
389 Sp22	226	389 Sp22	252.25	23.8939	9.47229
389 Sp22	249
389 Sp22	250
389 Sp22	284
389 Sp22	341
39 Sp8	38
39 Sp8	56	39 Sp8	72.75	13.4009	18.4204
39 Sp8	68
39 Sp8	82
39 Sp8	85
39 Sp8	91
390 Sp21	40
390 Sp21	46	390 Sp21	52.5	6.80686	12.9654
390 Sp21	50
390 Sp21	52
390 Sp21	62
390 Sp21	72
391 Sp21	77
391 Sp21	77	391 Sp21	86.25	10.4043	12.063
391 Sp21	78
391 Sp21	92
391 Sp21	98
391 Sp21	107
392 Sp21	29
392 Sp21	37	392 Sp21	44.25	8.18026	18.4865
392 Sp21	38
392 Sp21	48
392 Sp21	54
392 Sp21	101
393 Sp21	57
393 Sp21	59	393 Sp21	69.25	8.80814	12.7193
393 Sp21	65
393 Sp21	75
393 Sp21	78
393 Sp21	81
394 Sp20	45
394 Sp20	88	394 Sp20	99.25	10.5	10.5793
394 Sp20	94
394 Sp20	103
394 Sp20	112
394 Sp20	121
395 Sp20	69
395 Sp20	69	395 Sp20	79.25	7.27438	9.17903
395 Sp20	80
395 Sp20	82
395 Sp20	86
395 Sp20	158
396 Sp20	110
396 Sp20	131	396 Sp20	143.75	9.81071	6.82484
396 Sp20	142
396 Sp20	148
396 Sp20	154
396 Sp20	286
397 Sp20	193
397 Sp20	247	397 Sp20	255	8.04156	3.15355
397 Sp20	252
397 Sp20	255
397 Sp20	266
397 Sp20	332
398 Sp20	98
398 Sp20	102	398 Sp20	119.75	15.152	12.653
398 Sp20	115
398 Sp20	124
398 Sp20	138
398 Sp20	148
399 Sp19	159
399 Sp19	193	399 Sp19	219.25	25.9792	11.8491
399 Sp19	201
399 Sp19	239
399 Sp19	244
399 Sp19	262
40 Sp0	28
40 Sp0	35	40 Sp0	40.75	6.75154	16.5682
40 Sp0	35
40 Sp0	45
40 Sp0	48
40 Sp0	50
40 Sp8	44
40 Sp8	52	40 Sp8	58	4.32049	7.44913
40 Sp8	58
40 Sp8	60
40 Sp8	62
40 Sp8	65
400 Sp14	9
400 Sp14	26	400 Sp14	52.5	28.9194	55.0846
400 Sp14	29
400 Sp14	76
400 Sp14	79
400 Sp14	86
401 Sp14	69
401 Sp14	74	401 Sp14	98.75	25.2372	25.5567
401 Sp14	80
401 Sp14	120
401 Sp14	121
401 Sp14	157
402 Sp14	136
402 Sp14	194	402 Sp14	229.75	25.4738	11.0876
402 Sp14	229
402 Sp14	247
402 Sp14	249
402 Sp14	278
403 Sp12	1756
403 Sp12	1904	403 Sp12	2076.75	216.88	10.4432
403 Sp12	1995
403 Sp12	2014
403 Sp12	2394
403 Sp12	2475
404 Sp14	-51
404 Sp14	60	404 Sp14	109	41.1015	37.7078
404 Sp14	92
404 Sp14	132
404 Sp14	152
404 Sp14	201
405 Sp14	28
405 Sp14	30	405 Sp14	40.25	7.32006	18.1865
405 Sp14	40
405 Sp14	45
405 Sp14	46
405 Sp14	78
406 Sp0	24
406 Sp0	48	406 Sp0	58.5	12.7148	21.7347
406 Sp0	49
406 Sp0	62
406 Sp0	75
406 Sp0	107
407 Sp21	56
407 Sp21	71	407 Sp21	96.5	20.0416	20.7685
407 Sp21	92
407 Sp21	105
407 Sp21	118
407 Sp21	138
408 Sp21	292
408 Sp21	299	408 Sp21	338.75	37.7481	11.1433
408 Sp21	314
408 Sp21	370
408 Sp21	372
408 Sp21	454
409 Sp21	221
409 Sp21	226	409 Sp21	235.25	7.63217	3.24428
409 Sp21	232
409 Sp21	241
409 Sp21	242
409 Sp21	249
41 Sp8	36
41 Sp8	40	41 Sp8	53	12.4633	23.5156
41 Sp8	51
41 Sp8	51
41 Sp8	70
41 Sp8	70
410 Sp21	165
410 Sp21	213	410 Sp21	217.5	4.79583	2.20498
410 Sp21	215
410 Sp21	218
410 Sp21	224
410 Sp21	231
411 Sp21	51
411 Sp21	76	411 Sp21	89	15.7903	17.7419
411 Sp21	76
411 Sp21	96
411 Sp21	108
411 Sp21	162
412 Sp21	85
412 Sp21	93	412 Sp21	95.25	3.20156	3.36122
412 Sp21	94
412 Sp21	94
412 Sp21	100
412 Sp21	106
413 Sp0	44
413 Sp0	54	413 Sp0	76.75	15.4785	20.1674
413 Sp0	80
413 Sp0	86
413 Sp0	87
413 Sp0	114
414 Sp0	44
414 Sp0	50	414 Sp0	63.75	10.5633	16.5699
414 Sp0	61
414 Sp0	71
414 Sp0	73
414 Sp0	104
415 Sp14	53
415 Sp14	54	415 Sp14	65	13.0384	20.0591
415 Sp14	57
415 Sp14	66
415 Sp14	83
415 Sp14	86
416 Sp14	97
416 Sp14	115	416 Sp14	169.75	80.0807	47.1757
416 Sp14	127
416 Sp14	149
416 Sp14	288
416 Sp14	295
417 Sp0	36
417 Sp0	40	417 Sp0	71	35.7491	50.3509
417 Sp0	41
417 Sp0	94
417 Sp0	109
417 Sp0	131
418 Sp19	269
418 Sp19	303	418 Sp19	340.25	46.3995	13.6369
418 Sp19	305
418 Sp19	352
418 Sp19	401
418 Sp19	471
419 Sp19	42
419 Sp19	89	419 Sp19	157	47.0956	29.9972
419 Sp19	163
419 Sp19	182
419 Sp19	194
419 Sp19	200
42 Sp8	31
42 Sp8	57	42 Sp8	60.75	5.56028	9.15272
42 Sp8	58
42 Sp8	59
42 Sp8	69
42 Sp8	83
420 Sp19	74
420 Sp19	79	420 Sp19	90	8.60233	9.55814
420 Sp19	88
420 Sp19	94
420 Sp19	99
420 Sp19	305
421 Sp12	94
421 Sp12	98	421 Sp12	105.25	6.29153	5.9777
421 Sp12	102
421 Sp12	110
421 Sp12	111
421 Sp12	112
422 Sp12	43
422 Sp12	55	422 Sp12	62	7.78888	12.5627
422 Sp12	56
422 Sp12	66
422 Sp12	71
422 Sp12	83
423 Sp14	24
423 Sp14	40	423 Sp14	54	10.0333	18.5801
423 Sp14	54
423 Sp14	59
423 Sp14	63
423 Sp14	114
424 Sp14	28
424 Sp14	62	424 Sp14	99	38.4187	38.8068
424 Sp14	74
424 Sp14	114
424 Sp14	146
424 Sp14	191
425 Sp14	86
425 Sp14	108	425 Sp14	140.25	42.9292	30.6091
425 Sp14	112
425 Sp14	140
425 Sp14	201
425 Sp14	218
426 Sp0	45
426 Sp0	61	426 Sp0	70.25	7.63217	10.8643
426 Sp0	67
426 Sp0	76
426 Sp0	77
426 Sp0	132
427 Sp19	194
427 Sp19	365	427 Sp19	535.25	113.606	21.2248
427 Sp19	586
427 Sp19	592
427 Sp19	598
427 Sp19	604
428 Sp	321
[truncated: 1,655 more rows]

## Sheet: Core PA Results
ChartID	Glycan	Average	STDEV	%CV													ChartID	Glycan	Average	STDEV	%CV
1	Gala-Sp8	94	7.07107	7.52241													539	Galb1-4GlcNAcb1-3Galb1-4GlcNAcb1-3Galb1-4GlcNAcb1-2Mana1-6(Galb1-4GlcNAcb1-3Galb1-4GlcNAcb1-3Galb1-4GlcNAcb1-2Mana1-3)Manb1-4GlcNAcb1-4GlcNAcb-Sp12	2145.5	45.2659	2.10981
2	Glca-Sp8	138.25	42.9214	31.0462													375	GalNAcb1-4GlcNAcb1-2Mana1-6(GalNAcb1-4GlcNAcb1-2Mana1-3)Manb1-4GlcNAcb1-4GlcNAc-Sp12	2076.75	216.88	10.4432
3	Mana-Sp8	69.75	18.715	26.8315													550	Gala1-3Galb1-4GlcNAcb1-2Mana1-6(Gala1-3Galb1-4GlcNAcb1-2Mana1-3)Manb1-4GlcNAcb1-4GlcNAc-Sp24	1838.5	260.393	14.1633
4	GalNAca-Sp8	62.5	9.46925	15.1508													537	GlcNAcb1-3Galb1-4GlcNAcb1-3Galb1-4GlcNAcb1-2Mana1-6(GlcNAcb1-3Galb1-4GlcNAcb1-3Galb1-4GlcNAcb1-2Mana1-3)Manb1-4GlcNAcb1-4GlcNAcb-Sp12	1531.25	92.9637	6.0711
5	GalNAca-Sp15	78	10.8012	13.8477													596	Neu5Aca2-6Galb1-4GlcNAcb1-3Galb1-4GlcNAcb1-3Galb1-4GlcNAcb1-2Mana1-6(Neu5Aca2-6Galb1-4GlcNAcb1-3Galb1-4GlcNAcb1-3Galb1-4GlcNAcb1-2Mana1-3)Manb1-4GlcNAcb1-4GlcNAcb-Sp12	1178.5	62.0779	5.26754
6	Fuca-Sp8	44.25	9.46485	21.3895													581	Galb1-4GlcNAcb1-3Galb1-4GlcNAcb1-6(Galb1-4GlcNAcb1-3Galb1-4GlcNAcb1-3)GalNAca-Sp14	932.25	45.6244	4.89401
7	Fuca-Sp9	80.25	13.0735	16.291													565	Galb1-4GlcNAcb1-3Galb1-4GlcNAcb1-2Mana1-6(Galb1-4GlcNAcb1-3Galb1-4GlcNAcb1-2Mana1-3)Manb1-4GlcNAcb1-4(Fuca1-6)GlcNAcb-Sp24	902.75	77.2199	8.55385
8	Rhaa-Sp8	62.25	10.4363	16.7652													207	Mana1-2Mana1-2Mana1-3Mana-Sp9	780.5	235.305	30.148
9	Neu5Aca-Sp8	42.5	11.4746	26.9991													597	Neu5Aca2-3Galb1-4GlcNAcb1-3Galb1-4GlcNAcb1-3Galb1-4GlcNAcb1-2Mana1-6(Neu5Aca2-3Galb1-4GlcNAcb1-3Galb1-4GlcNAcb1-3Galb1-4GlcNAcb1-2Mana1-3)Manb1-4GlcNAcb1-4GlcNAcb-Sp12	742.25	28.324	3.81597
10	Neu5Aca-Sp11	66.25	13.326	20.1148													548	GlcNAcb1-3Galb1-4GlcNAcb1-6(GlcNAcb1-3Galb1-4GlcNAcb1-2)Mana1-6(GlcNAcb1-3Galb1-4GlcNAcb1-2Man a1-3)Manb1-4GlcNAcb1-4GlcNAc-Sp24	710.25	44.9027	6.32209
11	Neu5Acb-Sp8	43.25	15.756	36.4299													549	Galb1-4GlcNAcb1-3Galb1-4GlcNAcb1-6(Galb1-4GlcNAcb1-3Galb1-4GlcNAcb1-2)Mana1-6(Galb1-4GlcNAcb1-3Galb1-4GlcNAcb1-2Mana1-3)Mana1-4GlcNAcb1-4GlcNAc-Sp24	687	44.7064	6.50749
12	Galb-Sp8	55.75	17.7459	31.8312													579	Galb1-4GlcNAcb1-3Galb1-4GlcNAcb1-3GalNAca-Sp14	661	81.9634	12.3999
13	Glcb-Sp8	91.5	21.3151	23.2952													574	Galb1-4GlcNAcb1-3Galb1-4GlcNAcb1-3Galb1-4GlcNAcb1-6(Galb1-4GlcNAcb1-3Galb1-4GlcNAcb1-3Galb1-4GlcNAb1-2)Mana1-6(Galb1-4GlcNAcb1-3Galb1-4GlcNAcb1-3Galb1-4GlcNAcb1-2Mana1-3)Manb1-4GlcNAcb1-4(Fuca1-6)GlcNAcb-Sp24	652.75	5.12348	0.784906
14	Manb-Sp8	39	8.16497	20.9358													412	Fuca1-2Galb1-4(Fuca1-3)GlcNAcb1-3GalNAca-Sp14	610	86.1085	14.1161
15	GalNAcb-Sp8	83.5	10.3763	12.4267													414	GalNAca1-3(Fuca1-2)Galb1-4(Fuca1-3)GlcNAcb1-3GalNAc-Sp14	571.25	35.1698	6.15664
16	GlcNAcb-Sp0	49.75	3.77492	7.58777													83	GalNAca1-3(Fuca1-2)Galb1-4(Fuca1-3)GlcNAcb-Sp0	566.75	63.8768	11.2707
17	GlcNAcb-Sp8	63.75	12.842	20.1443													580	Galb1-4GlcNAcb1-3Galb1-4GlcNAcb1-6(Galb1-3)GalNAca-Sp14	556.75	18.7683	3.37105
18	GlcN(Gc)b-Sp8	52.25	3.86221	7.39179													399	Gala1-4Galb1-3GlcNAcb1-2Mana1-6(Gala1-4Galb1-3GlcNAcb1-2Mana1-3)Manb1-4GlcNAcb1-4GlcNAcb-Sp19	535.25	113.606	21.2248
19	Galb1-4GlcNAcb1-6(Galb1-4GlcNAcb1-3)GalNAca-Sp8	54.25	8.18026	15.0788													70	Fuca1-2Galb1-4(Fuca1-3)GlcNAcb1-3Galb1-4(Fuca1-3)GlcNAcb1-3Galb1-4(Fuca1-3)GlcNAcb-Sp0	526.75	88.5377	16.8083
20	Galb1-4GlcNAcb1-6(Galb1-4GlcNAcb1-3)GalNAc-Sp14	44.75	5.7373	12.8208													562	Galb1-3GlcNAcb1-3Galb1-4GlcNAcb1-6(Galb1-3GlcNAcb1-3Galb1-4GlcNAb1-2)Mana1-6(Galb1-3GlcNAcb1-3Galb1-4GlcNAcb1-2Mana1-3)Manb1-4GlcNAcb1-4(Fuca1-6)GlcNAcb-Sp24	472	119.032	25.2187
21	GlcNAcb1-6(GlcNAcb1-4)(GlcNAcb1-3)GlcNAc-Sp8	72.5	18.6279	25.6937													541	Galb1-3GlcNAcb1-3Galb1-4GlcNAcb1-2Mana1-6(Galb1-3GlcNAcb1-3Galb1-4GlcNAcb1-2Mana1-3)Manb1-4GlcNAcb1-4GlcNAc-Sp25	467.5	53.966	11.5435
22	6S(3S)Galb1-4(6S)GlcNAcb-Sp0	41.25	16.1529	39.1586													443	Galb1-4(Fuca1-3)GlcNAcb1-6GalNAc-Sp14	459.25	82.3099	17.9227
23	6S(3S)Galb1-4GlcNAcb-Sp0	44.25	5.43906	12.2917													339	GlcNAca1-4Galb1-4GlcNAcb1-3Galb1-4(Fuca1-3)GlcNAcb1-3Galb1-4(Fuca1-3)GlcNAcb-Sp0	458.75	65.9918	14.3851
24	(3S)Galb1-4(Fuca1-3)(6S)Glc-Sp0	213.5	39.0598	18.295													84	(3S)Galb1-4(Fuca1-3)Glcb-Sp0	442.75	23.852	5.38723
25	(3S)Galb1-4Glcb-Sp8	65.25	9.74252	14.9311													566	GlcNAcb1-3Galb1-4GlcNAcb1-3Galb1-4GlcNAcb1-2Mana1-6(GlcNAcb1-3Galb1-4GlcNAcb1-3Galb1-4GlcNAcb1-2Mana1-3)Manb1-4GlcNAcb1-4(Fuca1-6)GlcNAcb-Sp24	441.75	39.6096	8.96651
26	(3S)Galb1-4(6S)Glcb-Sp0	60.75	4.272	7.0321													400	Gala1-4Galb1-4GlcNAcb1-2Mana1-6(Gala1-4Galb1-4GlcNAcb1-2Mana1-3)Manb1-4GlcNAcb1-4GlcNAcb-Sp24	433.5	77.2032	17.8093
27	(3S)Galb1-4(6S)Glcb-Sp8	63	16.7929	26.6553													540	Galb1-4GlcNAcb1-3Galb1-4GlcNAcb1-3Galb1-4GlcNAcb1-2Mana1-6(Galb1-4GlcNAcb1-3Galb1-4GlcNAcb1-3Galb1-4GlcNAcb1-2Mana1-3)Manb1-4GlcNAcb1-4GlcNAcb-Sp24	427	87.5938	20.5138
28	(3S)Galb1-3(Fuca1-4)GlcNAcb-Sp8	57.75	6.18466	10.7094													470	GlcNAcb1-6(GlcNAcb1-2)Mana1-6(GlcNAcb1-2Mana1-3)Manb1-4GlcNAcb1-4(Fuca1-6)GlcNAcb-Sp24	422	44.5047	10.5461
29	(3S)Galb1-3GalNAca-Sp8	52.5	10.4083	19.8254													417	GlcNAcb1-2(GlcNAcb1-6)Mana1-6(GlcNAcb1-2Mana1-3)Manb1-4GlcNAcb1-4GlcNAcb-Sp19	411.75	38.0909	9.25098
30	(3S)Galb1-3GlcNAcb-Sp0	35.75	5.7373	16.0484													473	Neu5Aca2-3Galb1-4GlcNAcb1-2Mana-Sp0	400	68.1273	17.0318
31	(3S)Galb1-3GlcNAcb-Sp8	70.5	20.2896	28.7795													451	Gala1-3(Fuca1-2)Galb1-3GlcNAcb1-2Mana1-6(Gala1-3(Fuca1-2)Galb1-3GlcNAcb1-2Mana1-3)Manb1-4GlcNAcb1-4(Fuca1-6)GlcNAcb-Sp22	383.75	30.0597	7.83314
32	(3S)Galb1-4(Fuca1-3)GlcNAc-Sp0	70	12.1106	17.3009													453	GalNAca1-3(Fuca1-2)Galb1-3GlcNAcb1-2Mana1-6(GalNAca1-3(Fuca1-2)Galb1-3GlcNAcb1-2Mana1-3)Manb1-4GlcNAcb1-4(Fuca1-6)GlcNAcb-Sp22	381.25	32.7554	8.59158
33	(3S)Galb1-4(Fuca1-3)GlcNAc-Sp8	74	24.8864	33.6303													104	Gala1-3(Fuca1-2)Galb1-4(Fuca1-3)GlcNAcb-Sp8	376	67.4981	17.9516
34	(3S)Galb1-4(6S)GlcNAcb-Sp0	45	6.68331	14.8518													538	GlcNAcb1-3Galb1-4GlcNAcb1-3Galb1-4GlcNAcb1-2Mana1-6(GlcNAcb1-3Galb1-4GlcNAcb1-3Galb1-4GlcNAcb1-2Mana1-3)Manb1-4GlcNAcb1-4GlcNAcb-Sp25	373.75	123.478	33.0377
35	(3S)Galb1-4(6S)GlcNAcb-Sp8	78	48.9149	62.7114													153	Galb1-4(Fuca1-3)GlcNAcb1-3Galb1-4(Fuca1-3)GlcNAcb-Sp0	369.5	37.3854	10.1178
36	(3S)Galb1-4GlcNAcb-Sp0	55.5	6.60808	11.9064													480	Galb1-4GlcNAcb1-6(Galb1-4GlcNAcb1-2)Mana1-6(Galb1-4GlcNAcb1-2Mana1-3)Manb1-4GlcNAcb1-4(Fuca1-6)GlcNAcb-Sp24	350	35.0143	10.0041
37	(3S)Galb1-4GlcNAcb-Sp8	53.75	11.4419	21.2872													469	Fuca1-2Galb1-3(Fuca1-4)GlcNAcb1-2Mana1-6(Fuca1-2Galb1-3(Fuca1-4)GlcNAcb1-2Mana1-3)Manb1-4GlcNAcb1-4(Fuca1-6)GlcNAcb1-4(Fuca1-6)GlcNAcb-Sp19	340.5	89.7942	26.3713
38	(3S)Galb-Sp8	35	6.78233	19.3781													390	Gala1-3Galb1-3GlcNAcb1-2Mana1-6(Gala1-3Galb1-3GlcNAcb1-2Mana1-3)Manb1-4GlcNAcb1-4GlcNAc-Sp19	340.25	46.3995	13.6369
39	(6S)(4S)Galb1-4GlcNAcb-Sp0	32.25	5.058	15.6837													380	Galb1-4GlcNAcb1-6(Fuca1-4(Fuca1-2Galb1-3)GlcNAcb1-3)Galb1-4Glc-Sp21	338.75	37.7481	11.1433
40	(4S)Galb1-4GlcNAcb-Sp8	47.75	5.61991	11.7694													441	Fuca1-2Galb1-4 GlcNAcb1-2Mana1-6(Fuca1-2Galb1-4GlcNAcb1-2(Fuca1-2Galb1-4GlcNAcb1-4)Mana1-3)Manb1-4GlcNAcb1-4GlcNAcb-Sp12	335	16.5932	4.95319
41	(6P)Mana-Sp8	72.75	13.4009	18.4204													564	GlcNAcb1-3Galb1-4GlcNAcb1-2Mana1-6(GlcNAcb1-3Galb1-4GlcNAcb1-2Mana1-3)Manb1-4GlcNAcb1-4(Fuca1-6)GlcNAcb-Sp24	329.25	71.7002	21.7768
42	(6S)Galb1-4Glcb-Sp0	40.75	6.75154	16.5682													535	GlcNAcb1-3Galb1-4GlcNAcb1-2Mana1-6(GlcNAcb1-3Galb1-4GlcNAcb1-2Mana1-3)Manb1-4GlcNAcb1-4GlcNAcb-Sp25	325.75	15.5858	4.78458
43	(6S)Galb1-4Glcb-Sp8	58	4.32049	7.44913													501	GalNAca1-3(Fuca1-2)Galb1-3GlcNAcb1-6GalNAca-Sp14	316.5	35.7631	11.2996
44	(6S)Galb1-4GlcNAcb-Sp8	53	12.4633	23.5156													475	Neu5Aca2-6Galb1-4GlcNAcb1-6GalNAca-Sp14	312.25	47.9053	15.342
45	(6S)Galb1-4(6S)Glcb-Sp8	60.75	5.56028	9.15272													222	Fuca1-2(6S)Galb1-4(6S)Glcb-Sp0	309.5	77.013	24.883
46	Neu5Aca2-3(6S)Galb1-4GlcNAcb-Sp8	31.75	6.23832	19.6483													111	Gala1-3GalNAca-Sp16	306.75	96.1505	31.3449
47	(6S)GlcNAcb-Sp8	52.25	5.7373	10.9805													126	Galb1-3(Fuca1-4)GlcNAcb1-3Galb1-4(Fuca1-3)GlcNAcb-Sp0	302.5	21.0792	6.96834
48	Neu5,9Ac2a-Sp8	40	4.24264	10.6066													423	Gala1-3(Fuca1-2)Galb1-4GlcNAcb1-2Mana1-6(Gala1-3(Fuca1-2)Galb1-4GlcNAcb1-2Mana1-3)Manb1-4GlcNAcb1-4(Fuca1-6)GlcNAcb-Sp22	296.5	70.68	23.8381
49	Neu5,9Ac2a2-6Galb1-4GlcNAcb-Sp8	32.75	6.84957	20.9147													442	Fuca1-2Galb1-4(Fuca1-3)GlcNAcb1-2Mana1-6(Fuca1-2Galb1-4(Fuca1-3)GlcNAcb1-4(Fuca1-2Galb1-4(Fuca1-3)GlcNAcb1-2)Mana1-3)Manb1-4GlcNAcb1-4GlcNAcb-Sp12	290.5	25.04	8.61961
50	Mana1-6(Mana1-3)Manb1-4GlcNAcb1-4GlcNAcb-Sp12	73	6.0553	8.29493													554	GlcNAcb1-3Galb1-4GlcNAcb1-3Galb1-4GlcNAcb1-3Galb1-4GlcNAcb1-3Galb1-4GlcNAcb1-2Mana1-6(GlcNAcb1-3Galb1-4GlcNAcb1-3Galb1-4GlcNAcb1-3Galb1-4GlcNAcb1-3Galb1-4GlcNAcb1-2Mana1-3)Manb1-4GlcNAcb1-4GlcNAcb-Sp25	289.5	34.4915	11.9142
51	Mana1-6(Mana1-3)Manb1-4GlcNAcb1-4GlcNAcb-Sp13	61.25	8.73212	14.2565													488	Galb1-4(Fuca1-3)GlcNAcb1-6(Neu5Aca2-6(Neu5Aca2-3Galb1-3)GlcNAcb1-3)Galb1-4Glc-Sp21	285.25	99.3424	34.8264
52	GlcNAcb1-2Mana1-6(GlcNAcb1-2Mana1-3)Manb1-4GlcNAcb1-4GlcNAcb-Sp12	123	11.1654	9.07758													468	Fuca1-2Galb1-4(Fuca1-3)GlcNAcb1-2Mana1-6(Fuca1-2Galb1-4(Fuca1-3)GlcNAcb1-2Mana1-3)Manb1-4GlcNAcb1-4(Fuca1-6)GlcNAcb-Sp24	280	47.7842	17.0658
53	GlcNAcb1-2Mana1-6(GlcNAcb1-2Mana1-3)Manb1-4GlcNAcb1-4GlcNAcb-Sp13	59	11.7473	19.9107													419	Gala1-3(Fuca1-2)Galb1-3GlcNAcb1-3GalNAc-Sp14	274	101.104	36.8992
54	Galb1-4GlcNAcb1-2Mana1-6(Galb1-4GlcNAcb1-2Mana1-3)Manb1-4GlcNAcb1-4GlcNAcb-Sp12	45.75	4.03113	8.81121													452	Neu5Aca2-6Galb1-4GlcNAcb1-6(Fuca1-2Galb1-3GlcNAcb1-3)Galb1-4Glc-Sp21	271.5	27.453	10.1116
55	Neu5Aca2-6Galb1-4GlcNAcb1-2Mana1-6(Neu5Aca2-6Galb1-4GlcNAcb1-2Mana1-3)Manb1-4GlcNAcb1-4GlcNAcb-Sp12	39.5	5.91608	14.9774													454	Galb1-4GlcNAcb1-6(Galb1-4GlcNAcb1-2)Mana1-6(Galb1-4GlcNAcb1-2Mana1-3)Manb1-4GlcNAcb1-4GlcNAcb-Sp19	270	14.4914	5.36718
56	Neu5Aca2-6Galb1-4GlcNAcb1-2Mana1-6(Neu5Aca2-6Galb1-4GlcNAcb1-2Man-a1-3)Manb1-4GlcNAcb1-4GlcNAcb-Sp21	114	5.71548	5.01358													489	Fuca1-2Galb1-4GlcNAcb1-6GalNAca-Sp14	263	105.071	39.9511
57	Neu5Aca2-6Galb1-4GlcNAcb1-2Mana1-6(Neu5Aca2-6Galb1-4GlcNAcb1-2Mana1-3)Manb1-4GlcNAcb1-4GlcNAcb-Sp24	108.5	41.0731	37.8554													290	Galb1-4(Fuca1-3)GlcNAcb1-3Galb1-3(Fuca1-4)GlcNAcb-Sp0	259.75	32.3252	12.4447
58	Fuca1-2Galb1-3GalNAcb1-3Gala-Sp9	100	15.8535	15.8535													529	Neu5Aca2-3Galb1-4(Fuca1-3)GlcNAcb1-2Mana-Sp0	259.25	59.0332	22.7708
59	Fuca1-2Galb1-3GalNAcb1-3Gala1-4Galb1-4Glcb-Sp9	74	8.7178	11.7808													370	GalNAca1-3(Fuca1-2)Galb1-3GlcNAcb1-2Mana1-6(GalNAca1-3(Fuca1-2)Galb1-3GlcNAcb1-2Mana1-3)Manb1-4GlcNAcb1-4GlcNAcb-Sp20	255	8.04156	3.15355
60	Fuca1-2Galb1-3(Fuca1-4)GlcNAcb-Sp8	113.5	49.7628	43.8439													362	Fuca1-4(Galb1-3)GlcNAcb1-2Mana1-6(Fuca1-4(Galb1-3)GlcNAcb1-2Mana1-3)Manb1-4GlcNAcb1-4(Fuca1-6)GlcNAcb-Sp22	252.25	23.8939	9.47229
61	Fuca1-2Galb1-3GalNAca-Sp8	57	2.44949	4.29735													334	Neu5Aca2-3Galb1-4(Fuca1-3)GlcNAcb1-6(Neu5Aca2-3Galb1-3)GalNAc-Sp14	250.75	20.5649	8.20137
62	Fuca1-2Galb1-3GalNAca-Sp14	167.5	33.9264	20.2546													555	Galb1-4GlcNAcb1-3Galb1-4GlcNAcb1-3Galb1-4GlcNAcb1-3Galb1-4GlcNAcb1-3Galb1-4GlcNAcb1-2Mana1-6(Galb1-4GlcNAcb1-3Galb1-4GlcNAcb1-3Galb1-4GlcNAcb1-3Galb1-4GlcNAcb1-3Galb1-4GlcNAcb1-2Mana1-3)Manb1-4GlcNAcb1-4GlcNAcb-Sp25	246.25	37.6154	15.2753
63	Fuca1-2Galb1-3GalNAcb1-4(Neu5Aca2-3)Galb1-4Glcb-Sp0	42.25	12.659	29.9621													405	Gala1-3(Fuca1-2)Galb1-4(Fuca1-3)Glcb-Sp21	240	8.28654	3.45272
64	Fuca1-2Galb1-3GalNAcb1-4(Neu5Aca2-3)Galb1-4Glcb-Sp9	70	3.74166	5.34522													420	GalNAca1-3(Fuca1-2)Galb1-3GlcNAcb1-3GalNAc-Sp14	238.5	62.153	26.06
65	Fuca1-2Galb1-3GlcNAcb1-3Galb1-4Glcb-Sp8	58.25	12.4197	21.3214													381	Galb1-4(Fuca1-3)GlcNAcb1-6(Fuca1-4(Fuca1-2Galb1-3)GlcNAcb1-3)Galb1-4Glc-Sp21	235.25	7.63217	3.24428
66	Fuca1-2Galb1-3GlcNAcb1-3Galb1-4Glcb-Sp10	67.25	7.88987	11.7321													275	Galb1-3(Fuca1-4)GlcNAcb1-3Galb1-3(Fuca1-4)GlcNAcb-Sp0	233.5	53.2823	22.819
67	Fuca1-2Galb1-3GlcNAcb-Sp0	56.25	12.5	22.2222													374	Neu5Aca2-3Galb1-4(Fuca1-3)GlcNAcb1-3GalNAca-Sp14	229.75	25.4738	11.0876
68	Fuca1-2Galb1-3GlcNAcb-Sp8	61.5	7.32575	11.9118													478	Neu5Aca2-3Galb1-4GlcNAcb1-2Mana1-6(Neu5Aca2-3Galb1-4GlcNAcb1-2Mana1-3)Manb1-4GlcNAcb1-4(Fuca1-6)GlcNAcb-Sp24	226.25	36.3077	16.0476
69	Fuca1-2Galb1-4(Fuca1-3)GlcNAcb1-3Galb1-4(Fuca1-3)GlcNAcb-Sp0	62	14.8997	24.0317													525	GlcNAcb1-2 Mana1-6(GlcNAcb1-4)(GlcNAcb1-2Mana1-3)Manb1-4GlcNAcb1-4(Fuca1-6)GlcNAc-Sp21	222.25	15.1959	6.83732
70	Fuca1-2Galb1-4(Fuca1-3)GlcNAcb1-3Galb1-4(Fuca1-3)GlcNAcb1-3Galb1-4(Fuca1-3)GlcNAcb-Sp0	526.75	88.5377	16.8083													371	Fuca1-4(Fuca1-2Galb1-3)GlcNAcb1-2Mana1-3(Fuca1-4(Fuca1-2Galb1-3)GlcNAcb1-2Mana1-3)Manb1-4GlcNAcb1-4GlcNAcb-Sp19	219.25	25.9792	11.8491
71	Fuca1-2Galb1-4(Fuca1-3)GlcNAcb-Sp0	81.75	15.9452	19.5049													382	Galb1-3GlcNAcb1-3Galb1-4(Fuca1-3)GlcNAcb1-6(Galb1-3GlcNAcb1-3)Galb1-4Glc-Sp21	217.5	4.79583	2.20498
72	Fuca1-2Galb1-4(Fuca1-3)GlcNAcb-Sp8	76.75	23.6273	30.7848													24	(3S)Galb1-4(Fuca1-3)(6S)Glc-Sp0	213.5	39.0598	18.295
73	Fuca1-2Galb1-4GlcNAcb1-3Galb1-4GlcNAcb-Sp0	75	10.1325	13.5099													561	Galb1-3GlcNAcb1-3Galb1-4GlcNAcb1-3Galb1-4GlcNAcb1-6(Galb1-3GlcNAcb1-3Galb1-4GlcNAcb1-3Galb1-4GlcNAb1-2)Mana1-6(Galb1-3GlcNAcb1-3Galb1-4GlcNAcb1-3Galb1-4GlcNAcb1-2Mana1-3)Manb1-4GlcNAcb1-4(Fuca1-6)GlcNAcb-Sp24	212.25	17.8396	8.40498
74	Fuca1-2Galb1-4GlcNAcb1-3Galb1-4GlcNAcb1-3Galb1-4GlcNAcb-Sp0	114.25	12.8938	11.2856													245	Neu5Aca2-3Galb1-3GalNAcb1-3Gala1-4Galb1-4Glcb-Sp0	208.5	8.58293	4.11651
75	Fuca1-2Galb1-4GlcNAcb-Sp0	112	11.9722	10.6895													428	GlcNAcb1-2Mana1-6(GlcNAcb1-4)(GlcNAcb1-4(GlcNAcb1-2)Mana1-3)Manb1-4GlcNAcb1-4GlcNAc-Sp21	204.5	11.7898	5.7652
76	Fuca1-2Galb1-4GlcNAcb-Sp8	78.75	4.5	5.71429													406	Galb1-4GlcNAcb1-6(Neu5Aca2-6Galb1-3GlcNAcb1-3)Galb1-4Glc-Sp21	201.25	35.3306	17.5556
77	Fuca1-2Galb1-4Glcb-Sp0	72.25	19.7885	27.3889													333	GalNAca1-3(Fuca1-2)Galb1-4GlcNAcb1-3Galb1-4GlcNAcb1-3Galb1-4GlcNAcb-Sp0	199.5	80.3057	40.2535
78	Fuca1-2Galb-Sp8	67.5	15.695	23.2519													357	Fuca1-2Galb1-3GlcNAcb1-2Mana1-6(Fuca1-2Galb1-3GlcNAcb1-2Mana1-3)Manb1-4GlcNAcb1-4GlcNAcb-Sp20	196	32.2594	16.4589
79	Fuca1-3GlcNAcb-Sp8	56.75	7.80491	13.7532													557	Galb1-3GlcNAcb1-6(Galb1-3)GalNAc-Sp14	194.5	33.9067	17.4328
80	Fuca1-4GlcNAcb-Sp8	73.5	13.4288	18.2705													297	Neu5Aca2-3Galb1-4(Fuca1-3)GlcNAcb1-6(Galb1-3)GalNAca-Sp14	193	43.9545	22.7744
81	Fucb1-3GlcNAcb-Sp8	45.75	6.29153	13.752													496	Fuca1-2(6S)Galb1-3(6S)GlcNAcb-Sp0	193	15.6418	8.10457
82	GalNAca1-3(Fuca1-2)Galb1-3GlcNAcb-Sp0	49	26.1916	53.4522													243	Neu5Aca2-6(Neu5Aca2-3Galb1-3)GalNAca-Sp14	189	29.7433	15.7372
83	GalNAca1-3(Fuca1-2)Galb1-4(Fuca1-3)GlcNAcb-Sp0	566.75	63.8768	11.2707													247	Fuca1-2(6S)Galb1-4Glcb-Sp0	182	12.1929	6.69939
84	(3S)Galb1-4(Fuca1-3)Glcb-Sp0	442.75	23.852	5.38723													485	Galb1-3(Fuca1-4)GlcNAcb1-6GalNAca-Sp14	180.75	25.1976	13.9406
85	GalNAca1-3(Fuca1-2)Galb1-4GlcNAcb-Sp0	83	9.76388	11.7637													430	GlcNAcb1-6(GlcNAcb1-2)Mana1-6(GlcNAcb1-4)(GlcNAcb1-4(GlcNAcb1-2)Mana1-3)Manb1-4GlcNAcb1-4GlcNAc-Sp21	180.5	13.7235	7.60302
86	GalNAca1-3(Fuca1-2)Galb1-4GlcNAcb-Sp8	76.5	3.69685	4.83248													503	Galb1-4GlcNAcb1-6(Galb1-4GlcNAcb1-2)Mana1-6(GlcNAcb1-4)Galb1-4GlcNAcb1-4(Gal b1-4GlcNAcb1-2)Mana1-3)Manb1-4GlcNAcb1-4(Fuca1-6)GlcNAc-Sp21	178	14.7874	8.30752
87	GalNAca1-3(Fuca1-2)Galb1-4Glcb-Sp0	50.75	18.2825	36.0246													491	Galb1-4(Fuca1-3)GlcNAcb1-2Mana-Sp0	177	43.9773	24.8459
88	GlcNAcb1-3Galb1-3GalNAca-Sp8	160	10.9848	6.86552													471	Galb1-3GlcNAcb1-2Mana1-6(GlcNAcb1-4)(Galb1-3GlcNAcb1-2Mana1-3)Manb1-4GlcNAcb1-4GlcNAcb-Sp21	176.25	32.7859	18.6019
89	GalNAca1-3(Fuca1-2)Galb-Sp8	49.5	3.69685	7.46837													536	Fuca1-2Galb1-4GlcNAcb1-3Galb1-4GlcNAcb1-2Mana1-6(Fuca1-2Galb1-4GlcNAcb1-3Galb1-4GlcNAcb1-2Mana1-3)Manb1-4GlcNAcb1-4GlcNAcb-Sp24	173	26.3692	15.2423
90	GalNAca1-3(Fuca1-2)Galb-Sp18	56	11.9164	21.2792													255	Neu5Aca2-3Galb1-4(Fuca1-3)GlcNAcb1-3Galb1-4GlcNAcb-Sp8	170	27.7248	16.3087
91	GalNAca1-3GalNAcb-Sp8	50.75	11.2953	22.2567													498	GalNAcb1-4(Fuca1-3)(6S)GlcNAcb-Sp8	170	23.8467	14.0275
92	GalNAca1-3Galb-Sp8	90	19.6299	21.811													147	Galb1-3GlcNAcb1-3Galb1-4GlcNAcb-Sp0	169.75	22.4109	13.2023
93	GalNAca1-4(Fuca1-2)Galb1-4GlcNAcb-Sp8	66.25	11.758	17.7479													388	GalNAcb1-4(Neu5Aca2-3)Galb1-4GlcNAcb1-3GalNAca-Sp14	169.75	80.0807	47.1757
94	GalNAcb1-3GalNAca-Sp8	114.75	24.7841	21.5983													103	Gala1-3(Fuca1-2)Galb1-4(Fuca1-3)GlcNAcb-Sp0	169	14.8773	8.80312
95	GalNAcb1-3(Fuca1-2)Galb-Sp8	70.5	21.5793	30.609													353	KDNa2-3Galb1-4(Fuca1-3)GlcNAc-Sp0	168.75	18.1361	10.7473
96	GalNAcb1-3Gala1-4Galb1-4GlcNAcb-Sp0	54.75	8.30161	15.1628													500	Fuca1-2Galb1-3GlcNAcb1-6(Fuca1-2Galb1-3GlcNAcb1-3)GalNAca-Sp14	168.25	29.33	17.4324
97	GalNAcb1-4(Fuca1-3)GlcNAcb-Sp0	70	7.25718	10.3674													62	Fuca1-2Galb1-3GalNAca-Sp14	167.5	33.9264	20.2546
98	GalNAcb1-4GlcNAcb-Sp0	54.5	21.6256	39.68													595	Neu5Aca2-6Galb1-4GlcNAcb1-3Galb1-4GlcNAcb1-6(Neu5Aca2-6Galb1-4GlcNAcb1-3Galb1-4GlcNAcb1-3)GalNAca-Sp14	167.25	15.6498	9.35714
99	GalNAcb1-4GlcNAcb-Sp8	146.5	46.6011	31.8097													199	Glcb1-6Glcb-Sp8	166.75	35.1034	21.0515
100	Gala1-2Galb-Sp8	103.5	40.6325	39.2585													532	Gala1-3(Fuca1-2)Galb1-3GalNAcb1-3Gala1-4Galb1-4Glc-Sp21	161.25	19.3111	11.9758
101	Gala1-3(Fuca1-2)Galb1-3GlcNAcb-Sp0	160.5	35.9676	22.4097													429	GlcNAcb1-6(GlcNAcb1-2)Mana1-6(GlcNAcb1-4)(GlcNAcb1-2Mana1-3)Manb1-4GlcNAcb1-4GlcNAc-Sp21	161	13.8804	8.62139
102	Gala1-3(Fuca1-2)Galb1-3GlcNAcb-Sp8	69.75	16.6808	23.9152													101	Gala1-3(Fuca1-2)Galb1-3GlcNAcb-Sp0	160.5	35.9676	22.4097
103	Gala1-3(Fuca1-2)Galb1-4(Fuca1-3)GlcNAcb-Sp0	169	14.8773	8.80312													88	GlcNAcb1-3Galb1-3GalNAca-Sp8	160	10.9848	6.86552
104	Gala1-3(Fuca1-2)Galb1-4(Fuca1-3)GlcNAcb-Sp8	376	67.4981	17.9516													593	Neu5Aca2-3Galb1-4GlcNAcb1-3Galb1-4GlcNAcb1-2Mana1-6(Neu5Aca2-3Galb1-4GlcNAcb1-3Galb1-4GlcNAcb1-2Mana1-3)Manb1-4GlcNAcb1-4GlcNAcb-Sp12	159.75	34.4226	21.5478
105	Gala1-3(Fuca1-2)Galb1-4GlcNAc-Sp0	60.75	10.6888	17.5947													161	Galb1-4GlcNAcb1-3Galb1-4(Fuca1-3)GlcNAcb1-3Galb1-4(Fuca1-3)GlcNAcb-Sp0	159.5	60.4456	37.8969
106	Gala1-3(Fuca1-2)Galb1-4Glcb-Sp0	74.75	14.7733	19.7636													391	Gala1-3Galb1-3(Fuca1-4)GlcNAcb1-2Mana1-6(Gala1-3Galb1-3(Fuca1-4)GlcNAcb1-2Mana1-3)Manb1-4GlcNAcb1-4GlcNAc-Sp19	157	47.0956	29.9972
107	Gala1-3(Fuca1-2)Galb-Sp8	118.25	9.03235	7.63835													416	Fuca1-2Galb1-4GlcNAcb1-2Mana1-6(Fuca1-2Galb1-4GlcNAcb1-2Mana1-3)Manb1-4GlcNAcb1-4(Fuca1-6)GlcNAcb-Sp22	153.75	14.9972	9.75429
108	Gala1-3(Fuca1-2)Galb-Sp18	64.5	14.5258	22.5207													341	GlcNAca1-4Galb1-3GalNAc-Sp14	152.25	7.88987	5.18218
109	Gala1-4(Gala1-3)Galb1-4GlcNAcb-Sp8	76	26.3565	34.6796													413	Gala1-3(Fuca1-2)Galb1-4(Fuca1-3)GlcNAcb1-3GalNAc-Sp14	149	20.8006	13.9602
110	Gala1-3GalNAca-Sp8	59	12.7279	21.5727													418	Fuca1-2Galb1-3GlcNAcb1-3GalNAc-Sp14	149	30.8221	20.686
111	Gala1-3GalNAca-Sp16	306.75	96.1505	31.3449													436	Galb1-6Galb-Sp10	148.75	5.31507	3.57316
112	Gala1-3GalNAcb-Sp8	78.75	11.2361	14.2681													590	Neu5Aca2-3Galb1-4GlcNAcb1-3Galb1-4GlcNAcb1-6(Galb1-3)GalNAca-Sp14	147.75	33.7281	22.8278
113	Gala1-3Galb1-4(Fuca1-3)GlcNAcb-Sp8	74	10.6458	14.3862													99	GalNAcb1-4GlcNAcb-Sp8	146.5	46.6011	31.8097
114	Gala1-3Galb1-3GlcNAcb-Sp0	38.25	7.58837	19.8389													432	Galb1-4GlcNAcb1-2Mana1-6(GlcNAcb1-4)(Galb1-4GlcNAcb1-4(Galb1-4GlcNAcb1-2)Mana1-3)Manb1-4GlcNAcb1-4GlcNAc-Sp21	144.75	44.3274	30.6234
115	Gala1-3Galb1-4GlcNAcb-Sp8	56.5	15.9687	28.2632													328	Neu5Aca2-3Galb1-3(Fuca1-4)GlcNAcb1-3Galb1-3(Fuca1-4)GlcNAcb-Sp0	144	17.8699	12.4097
116	Gala1-3Galb1-4Glcb-Sp0	36.5	7.32575	20.0706													369	Gala1-3Galb1-4(Fuca1-3)GlcNAcb1-2Mana1-6(Gala1-3Galb1-4(Fuca1-3)GlcNAcb1-2Mana1-3)Manb1-4GlcNAcb1-4GlcNAcb-Sp20	143.75	9.81071	6.82484
117	Gala1-3Galb1-4Glc-Sp10	63	12.9615	20.5738													450	GalNAca1-3(Fuca1-2)Galb1-4GlcNAcb1-2Mana1-6(GalNAca1-3(Fuca1-2)Galb1-4GlcNAcb1-2Mana1-3)Manb1-4GlcNAcb1-4(Fuca1-6)GlcNAcb-Sp22	143.75	23.1571	16.1093
118	Gala1-3Galb-Sp8	51.25	7.63217	14.892													415	Galb1-4(Fuca1-3)GlcNAcb1-2Mana1-6(Galb1-4(Fuca1-3)GlcNAcb1-2Mana1-3)Manb1-4GlcNAcb1-4(Fuca1-6)GlcNAcb-Sp22	142.25	43.6224	30.666
119	Gala1-4(Fuca1-2)Galb1-4GlcNAcb-Sp8	65.5	20.4858	31.276													397	Galb1-4(Fuca1-3)GlcNAcb1-3GalNAca-Sp14	140.25	42.9292	30.6091
120	Gala1-4Galb1-4GlcNAcb-Sp0	47	1.41421	3.00897													449	GalNAcb1-4Galb1-4Glcb-Sp0	139	12.0277	8.65305
121	Gala1-4Galb1-4GlcNAcb-Sp8	44.5	5.25991	11.82													2	Glca-Sp8	138.25	42.9214	31.0462
122	Gala1-4Galb1-4Glcb-Sp0	59.5	30.1607	50.6902													422	Fuca1-2Galb1-3GlcNAcb1-2Mana1-6(Fuca1-2Galb1-3GlcNAcb1-2Mana1-3)Manb1-4GlcNAcb1-4(Fuca1-6)GlcNAcb-Sp22	137.5	7.32575	5.32782
123	Gala1-4GlcNAcb-Sp8	77	6.8313	8.87182													527	Galb1-4GlcNAcb1-2 Mana1-6(Galb1-4GlcNAcb1-4)(Galb1-4GlcNAcb1-2Mana1-3)Manb1-4GlcNAcb1-4(Fuca1-6)GlcNAc-Sp21	137	24.3721	17.7899
124	Gala1-6Glcb-Sp8	99.25	45.8358	46.1821													358	Fuca1-2Galb1-4GlcNAcb1-2Mana1-6(Fuca1-2Galb1-4GlcNAcb1-2Mana1-3)Manb1-4GlcNAcb1-4GlcNAcb-Sp20	135.25	51.312	37.9386
125	Galb1-2Galb-Sp8	72	10.2307	14.2093													349	GlcNAcb1-2Mana1-6(GlcNAcb1-2Mana1-3)Manb1-4GlcNAcb1-4(Fuca1-6)GlcNAcb-Sp22	134.75	13.099	9.72095
126	Galb1-3(Fuca1-4)GlcNAcb1-3Galb1-4(Fuca1-3)GlcNAcb-Sp0	302.5	21.0792	6.96834													335	GlcNAca1-4Galb1-4GlcNAcb1-3Galb1-4GlcNAcb1-3Galb1-4GlcNAcb-Sp0	134.25	60.6046	45.1431
127	Galb1-3GlcNAcb1-3Galb1-4(Fuca1-3)GlcNAcb-Sp0	100.25	34.6157	34.5294													172	Galb1-4Glcb-Sp8	132.25	18.536	14.0159
128	Galb1-3(Fuca1-4)GlcNAc-Sp0	49.75	12.5532	25.2326													214	Mana1-2Mana1-2Mana1-6(Mana1-3)Mana-Sp9	130.75	16.2352	12.417
129	Galb1-3(Fuca1-4)GlcNAc-Sp8	63.75	2.87228	4.50554													477	Neu5Aca2-6Galb1-4GlcNAcb1-2Mana1-6(Neu5Aca2-6Galb1-4GlcNAcb1-2Mana1-3)Manb1-4GlcNAcb1-4(Fuca1-6)GlcNAcb-Sp24	130.75	16.9975	13
130	Fuca1-4(Galb1-3)GlcNAcb-Sp8	96	5.47723	5.70544													209	Mana1-2Mana1-3Mana-Sp9	130.25	35.2645	27.0745
131	Galb1-4GlcNAcb1-6GalNAca-Sp8	58.25	8.95824	15.3789													219	(3S)Galb1-4(Fuca1-3)(6S)GlcNAcb-Sp8	129.75	47.5911	36.6791
132	Galb1-4GlcNAcb1-6GalNAc-Sp14	88.5	22.7523	25.7088													351	Galb1-3GlcNAcb1-2Mana1-6(Galb1-3GlcNAcb1-2Mana1-3)Manb1-4GlcNAcb1-4(Fuca1-6)GlcNAcb-Sp22	129.75	12.5532	9.67493
133	GlcNAcb1-6(Galb1-3)GalNAca-Sp8	56.75	2.75379	4.85249													487	(3S)Galb1-3(Fuca1-4)GlcNAcb-Sp0	128	5.22813	4.08448
134	GlcNAcb1-6(Galb1-3)GalNAca-Sp14	119.75	20.1887	16.859													282	Neu5Gca2-3Galb1-4Glcb-Sp0	127.75	11.5289	9.02462
135	Neu5Aca2-6(Galb1-3)GalNAca-Sp8	44	8.04156	18.2763													421	Gala1-3Galb1-3GlcNAcb1-3GalNAc-Sp14	127.75	67.7563	53.0382
136	Neu5Aca2-6(Galb1-3)GalNAca-Sp14	62.5	5.8023	9.28368													427	GlcNAcb1-2Mana1-6(GlcNAcb1-4)(GlcNAcb1-2Mana1-3)Manb1-4GlcNAcb1-4GlcNAc-Sp21	126.5	11.4746	9.07084
137	Neu5Acb2-6(Galb1-3)GalNAca-Sp8	35	7.74597	22.1313													598	Neu5Aca2-6Galb1-4GlcNAcb1-3Galb1-4GlcNAcb1-2Mana1-6(Neu5Aca2-6Galb1-4GlcNAcb1-3Galb1-4GlcNAcb1-2Mana1-3)Manb1-4GlcNAcb1-4GlcNAcb-Sp12	126.25	15.6498	12.3959
138	Neu5Aca2-6(Galb1-3)GlcNAcb1-4Galb1-4Glcb-Sp10	55.25	13.4009	24.255													239	Neu5Aca2-3Galb1-3(Fuca1-4)GlcNAcb1-3Galb1-4(Fuca1-3)GlcNAcb-Sp0	124.75	59.1798	47.4387
139	Galb1-3GalNAca-Sp8	39	10.6458	27.297													424	Galb1-3GlcNAcb1-6(Galb1-3GlcNAcb1-2)Mana1-6(Galb1-3GlcNAcb1-2Mana1-3)Manb1-4GlcNAcb1-4GlcNAcb-Sp19	124.5	29.2746	23.5137
140	Galb1-3GalNAca-Sp14	46	5.22813	11.3655													524	Neu5Aca2-3Galb1-3GalNAcb1-4Galb1-4Glcb-Sp0	123.5	15.8008	12.7942
141	Galb1-3GalNAca-Sp16	86	9.20145	10.6994													52	GlcNAcb1-2Mana1-6(GlcNAcb1-2Mana1-3)Manb1-4GlcNAcb1-4GlcNAcb-Sp12	123	11.1654	9.07758
142	Galb1-3GalNAcb-Sp8	54.75	6.39661	11.6833													404	GalNAcb1-3Gala1-6Galb1-4Glcb-Sp8	123	19.3907	15.7648
143	Galb1-3GalNAcb1-3Gala1-4Galb1-4Glcb-Sp0	120.75	35.4342	29.3451													257	Neu5Aca2-3Galb1-4GlcNAcb-Sp0	122.25	57.9562	47.4079
144	Galb1-3GalNAcb1-4(Neu5Aca2-3)Galb1-4Glcb-Sp0	38	8.98146	23.6354													184	GlcNAcb1-3Galb1-4GlcNAcb1-3Galb1-4GlcNAcb-Sp0	121.75	24.5679	20.179
145	Galb1-3GalNAcb1-4Galb1-4Glcb-Sp8	56	14.5831	26.0412													592	Neu5Aca2-6Galb1-4GlcNAcb1-6(Galb1-3)GalNAca-Sp14	121.5	28.396	23.3712
146	Galb1-3Galb-Sp8	103.25	16.3783	15.8628													285	Neu5Gca-Sp8	121	16.5731	13.6968
147	Galb1-3GlcNAcb1-3Galb1-4GlcNAcb-Sp0	169.75	22.4109	13.2023													143	Galb1-3GalNAcb1-3Gala1-4Galb1-4Glcb-Sp0	120.75	35.4342	29.3451
148	Galb1-3GlcNAcb1-3Galb1-4Glcb-Sp10	55.5	25.0932	45.2129													330	Gala1-4Galb1-4GlcNAcb1-3Galb1-4Glcb-Sp0	120	23.3666	19.4722
149	Galb1-3GlcNAcb-Sp0	113	43.7493	38.7162													134	GlcNAcb1-6(Galb1-3)GalNAca-Sp14	119.75	20.1887	16.859
150	Galb1-3GlcNAcb-Sp8	39.75	20.9503	52.7053													107	Gala1-3(Fuca1-2)Galb-Sp8	118.25	9.03235	7.63835
151	Galb1-4(Fuca1-3)GlcNAcb-Sp0	87.5	13.5031	15.4321													425	Galb1-4GlcNAcb1-6(Fuca1-2Galb1-3GlcNAcb1-3)Galb1-4Glc-Sp21	116.5	11.7331	10.0714
152	Galb1-4(Fuca1-3)GlcNAcb-Sp8	54.5	7.18795	13.1889													460	Neu5Aca2-6Galb1-4GlcNAcb1-4Mana1-6(GlcNAcb1-4)(Neu5Aca2-6Galb1-4GlcNAcb1-4(Neu5Aca2-6Galb1-4GlcNAcb1-2)Mana1-3)Manb1-4GlcNAcb1-4GlcNAcb-Sp21	116.25	37.411	32.1815
153	Galb1-4(Fuca1-3)GlcNAcb1-3Galb1-4(Fuca1-3)GlcNAcb-Sp0	369.5	37.3854	10.1178													94	GalNAcb1-3GalNAca-Sp8	114.75	24.7841	21.5983
154	Galb1-4(Fuca1-3)GlcNAcb1-3Galb1-4(Fuca1-3)GlcNAcb1-3Galb1-4(Fuca1-3)GlcNAcb-Sp0	47.75	6.23832	13.0645													486	Neu5Aca2-3Galb1-3GlcNAcb1-6GalNAca-Sp14	114.5	18.806	16.4245
155	Galb1-4(6S)Glcb-Sp0	63.5	17.9907	28.3319													74	Fuca1-2Galb1-4GlcNAcb1-3Galb1-4GlcNAcb1-3Galb1-4GlcNAcb-Sp0	114.25	12.8938	11.2856
156	Galb1-4(6S)Glcb-Sp8	45.25	13.048	28.8353													56	Neu5Aca2-6Galb1-4GlcNAcb1-2Mana1-6(Neu5Aca2-6Galb1-4GlcNAcb1-2Man-a1-3)Manb1-4GlcNAcb1-4GlcNAcb-Sp21	114	5.71548	5.01358
157	Galb1-4GalNAca1-3(Fuca1-2)Galb1-4GlcNAcb-Sp8	81.5	9.14695	11.2232													60	Fuca1-2Galb1-3(Fuca1-4)GlcNAcb-Sp8	113.5	49.7628	43.8439
158	Galb1-4GalNAcb1-3(Fuca1-2)Galb1-4GlcNAcb-Sp8	92.75	20.5487	22.155													585	GlcNAcb1-3Galb1-4GlcNAcb1-6(GlcNAcb1-3Galb1-4GlcNAcb1-3)GalNAca-Sp14	113.25	36.2802	32.0355
159	Galb1-4GlcNAcb1-3GalNAca-Sp8	65	6.27163	9.64866													149	Galb1-3GlcNAcb-Sp0	113	43.7493	38.7162
160	Galb1-4GlcNAcb1-3GalNAc-Sp14	95.75	19.1028	19.9507													493	Gala1-3(Fuca1-2)Galb1-4GlcNAcb1-6GalNAca-Sp14	112.5	21.9773	19.5353
161	Galb1-4GlcNAcb1-3Galb1-4(Fuca1-3)GlcNAcb1-3Galb1-4(Fuca1-3)GlcNAcb-Sp0	159.5	60.4456	37.8969													75	Fuca1-2Galb1-4GlcNAcb-Sp0	112	11.9722	10.6895
162	Galb1-4GlcNAcb1-3Galb1-4GlcNAcb1-3Galb1-4GlcNAcb-Sp0	28.25	5.96518	21.1157													191	GlcNAcb1-4GlcNAcb1-4GlcNAcb-Sp8	111.25	17.4045	15.6445
163	Galb1-4GlcNAcb1-3Galb1-4GlcNAcb-Sp0	56.5	6.85565	12.1339													281	Neu5Gca2-3Galb1-4GlcNAcb-Sp0	110.5	14.3875	13.0204
164	Galb1-4GlcNAcb1-3Galb1-4Glcb-Sp0	35.75	3.30404	9.24206													528	Fuca1-4(Galb1-3)GlcNAcb1-2 Mana-Sp0	110.5	19.74	17.8642
165	Galb1-4GlcNAcb1-3Galb1-4Glcb-Sp8	57.75	6.94622	12.0281													462	Neu5Aca2-6Galb1-4GlcNAcb1-6(Neu5Aca2-6Galb1-4GlcNAcb1-2)Mana1-6(GlcNAcb1-4)(Neu5Aca2-6Galb1-4GlcNAcb1-4(Neu5Aca2-6Galb1-4GlcNAcb1-2)Mana1-3)Manb1-4GlcNAcb1-4GlcNAcb-Sp21	109.5	5.06623	4.62669
166	Galb1-4GlcNAcb1-6(Galb1-3)GalNAca-Sp8	67.5	12.5033	18.5235													589	Galb1-4GlcNAcb1-3Galb1-3GalNAca-Sp14	109.25	9.91211	9.07287
167	Galb1-4GlcNAcb1-6(Galb1-3)GalNAc-Sp14	35	8.83176	25.2336													376	Galb1-3GalNAca1-3(Fuca1-2)Galb1-4Glc-Sp0	109	41.1015	37.7078
168	Galb1-4GlcNAcb-Sp0	51	12.4097	24.3327													552	GalNAcb1-3GlcNAcb-Sp0	108.75	20.7585	19.0883
169	Galb1-4GlcNAcb-Sp8	46	10.4243	22.6616													57	Neu5Aca2-6Galb1-4GlcNAcb1-2Mana1-6(Neu5Aca2-6Galb1-4GlcNAcb1-2Mana1-3)Manb1-4GlcNAcb1-4GlcNAcb-Sp24	108.5	41.0731	37.8554
170	Galb1-4GlcNAcb-Sp23	56.75	5.37742	9.47563													240	Neu5Aca2-3Galb1-4(Neu5Aca2-3Galb1-3)GlcNAcb-Sp8	108.5	45.5229	41.9566
171	Galb1-4Glcb-Sp0	45.25	11.644	25.7327													474	Neu5Aca2-3Galb1-4GlcNAcb1-6GalNAca-Sp14	106.5	8.5049	7.98582
172	Galb1-4Glcb-Sp8	132.25	18.536	14.0159													587	Neu5Aca2-6Galb1-4GlcNAcb1-3Galb1-4GlcNAcb1-3GalNAca-Sp14	106	4.32049	4.07594
173	GlcNAca1-3Galb1-4GlcNAcb-Sp8	50.5	17.767	35.1822													495	Fuca1-2Galb1-3(6S)GlcNAcb-Sp0	105.5	22.7816	21.5939
174	GlcNAca1-6Galb1-4GlcNAcb-Sp8	47.75	1.5	3.14136													393	GlcNAcb1-2Mana1-6(Galb1-4GlcNAcb1-2Mana1-3)Manb1-4GlcNAcb1-4GlcNAc-Sp12	105.25	6.29153	5.9777
175	GlcNAcb1-2Galb1-3GalNAca-Sp8	78.25	28.6749	36.6452													519	Galb1-3GlcNAcb1-2Mana-Sp0	105	30.8653	29.3955
176	GlcNAcb1-6(GlcNAcb1-3)GalNAca-Sp8	90.5	28.4077	31.3898													251	Neu5Aca2-3Galb1-4(Fuca1-3)GlcNAcb1-3Galb1-4(Fuca1-3)GlcNAcb1-3Galb1-4(Fuca1-3)GlcNAcb-Sp0	104.25	25.8247	24.7719
177	GlcNAcb1-6(GlcNAcb1-3)GalNAca-Sp14	74.25	19.6532	26.469													252	Neu5Aca2-3Galb1-4(Fuca1-3)GlcNAcb-Sp0	104.25	38.819	37.2365
178	GlcNAcb1-6(GlcNAcb1-3)Galb1-4GlcNAcb-Sp8	74.5	25.7876	34.6142													100	Gala1-2Galb-Sp8	103.5	40.6325	39.2585
179	GlcNAcb1-3GalNAca-Sp8	59.25	6.44851	10.8836													146	Galb1-3Galb-Sp8	103.25	16.3783	15.8628
180	GlcNAcb1-3GalNAca-Sp14	92.75	18.8569	20.3309													482	Neu5Aca2-6Galb1-4GlcNAcb1-6(Fuca1-2Galb1-4(Fuca1-3)GlcNAcb1-3)Galb1-4Glc-Sp21	103	38.9957	37.8599
181	GlcNAcb1-3Galb-Sp8	95.75	23.6132	24.6613													447	GalNAca1-3(Fuca1-2)Galb1-4GlcNAcb1-6(GalNAca1-3(Fuca1-2)Galb1-4GlcNAcb1-3)GalNAc-Sp14	102.5	17.9722	17.5339
182	GlcNAcb1-3Galb1-4GlcNAcb-Sp0	80.25	13.048	16.2592													216	Mana1-6(Mana1-3)Mana1-6(Mana1-3)Manb1-4GlcNAcb1-4GlcNAcb-Sp12	102	17.1075	16.7721
183	GlcNAcb1-3Galb1-4GlcNAcb-Sp8	58.5	22.487	38.4394													350	Galb1-4GlcNAcb1-2Mana1-6(Galb1-4GlcNAcb1-2Mana1-3)Manb1-4GlcNAcb1-4(Fuca1-6)GlcNAcb-Sp22	101.25	7.8475	7.75062
184	GlcNAcb1-3Galb1-4GlcNAcb1-3Galb1-4GlcNAcb-Sp0	121.75	24.5679	20.179													289	Galb1-4(Fuca1-3)(6S)Glcb-Sp0	100.5	16.5227	16.4405
185	GlcNAcb1-3Galb1-4Glcb-Sp0	42.25	14.8633	35.1793													127	Galb1-3GlcNAcb1-3Galb1-4(Fuca1-3)GlcNAcb-Sp0	100.25	34.6157	34.5294
186	GlcNAcb1-4-MDPLys	55	8.12404	14.771													303	Galb1-4GlcNAcb1-6Galb1-4GlcNAcb-Sp0	100.25	19.0329	18.9854
187	GlcNAcb1-6(GlcNAcb1-4)GalNAca-Sp8	53	4.32049	8.15188													58	Fuca1-2Galb1-3GalNAcb1-3Gala-Sp9	100	15.8535	15.8535
188	GlcNAcb1-4Galb1-4GlcNAcb-Sp8	50.25	6.70199	13.3373													445	Fuca1-2Galb1-4GlcNAcb1-6(Fuca1-2Galb1-4GlcNAcb1-3)GalNAc-Sp14	100	41.5291	41.5291
189	GlcNAcb1-4GlcNAcb1-4GlcNAcb1-4GlcNAcb1-4GlcNAcb1-4GlcNAcb1-Sp8	68.5	2.51661	3.67389													446	Gala1-3(Fuca1-2)Galb1-4GlcNAcb1-6(Gala1-3(Fuca1-2)Galb1-4GlcNAcb1-3)GalNAc-Sp14	100	11.8322	11.8322
190	GlcNAcb1-4GlcNAcb1-4GlcNAcb1-4GlcNAcb1-4GlcNAcb1-Sp8	50	15.1217	30.2435													490	Gala1-3Galb1-4GlcNAcb1-6GalNAca-Sp14	99.5	7.04746	7.08287
191	GlcNAcb1-4GlcNAcb1-4GlcNAcb-Sp8	111.25	17.4045	15.6445													124	Gala1-6Glcb-Sp8	99.25	45.8358	46.1821
192	GlcNAcb1-6GalNAca-Sp8	39.25	8.65544	22.0521													367	GalNAca1-3(Fuca1-2)Galb1-4GlcNAcb1-2Mana1-6(GalNAca1-3(Fuca1-2)Galb1-4GlcNAcb1-2Mana1-3)Manb1-4GlcNAcb1-4GlcNAcb-Sp20	99.25	10.5	10.5793
193	GlcNAcb1-6GalNAca-Sp14	50	5.47723	10.9545													396	Fuca1-2Galb1-4GlcNAcb1-3GalNAca-Sp14	99	38.4187	38.8068
194	GlcNAcb1-6Galb1-4GlcNAcb-Sp8	68	3.4641	5.09427													373	Neu5Aca2-6Galb1-4GlcNAcb1-3GalNAc-Sp14	98.75	25.2372	25.5567
195	Glca1-4Glcb-Sp8	42.75	5.56028	13.0065													321	Galb1-3GlcNAcb1-2Mana1-6(Galb1-3GlcNAcb1-2Mana1-3)Manb1-4GlcNAcb1-4GlcNAcb-Sp19	98.5	17.0783	17.3383
196	Glca1-4Glca-Sp8	50	16.0208	32.0416													586	Neu5Aca2-3Galb1-4GlcNAcb1-3Galb1-4GlcNAcb1-6(Neu5Aca2-3Galb1-4GlcNAcb1-3Galb1-4GlcNAcb1-3)GalNAca-Sp14	98.25	34.6061	35.2225
197	Glca1-6Glca1-6Glcb-Sp8	95	18.6369	19.6178													472	Neu5Aca2-6Galb1-4GlcNAcb1-6(Galb1-3GlcNAcb1-3)Galb1-4Glcb-Sp21	97.25	16.0286	16.4819
198	Glcb1-4Glcb-Sp8	69	19.0788	27.6504													270	Neu5Aca2-6Galb1-4Glcb-Sp0	97	18.4572	19.028
199	Glcb1-6Glcb-Sp8	166.75	35.1034	21.0515													379	Galb1-4(Fuca1-3)GlcNAcb1-6(Galb1-3GlcNAcb1-3)Galb1-4Glc-Sp21	96.5	20.0416	20.7685
200	G-ol-Sp8	73.75	2.06155	2.79533													571	Galb1-4GlcNAcb1-3Galb1-4GlcNAcb1-3Galb1-4GlcNAcb1-3Galb1-4GlcNAcb1-3Galb1-4GlcNAcb1-2Mana1-6(Galb1-4GlcNAcb1-3Galb1-4GlcNAcb1-3Galb1-4GlcNAcb1-3Galb1-4GlcNAcb1-3Galb1-4GlcNAcb1-2Mana1-3)Manb1-4GlcNAcb1-4(Fuca1-6)GlcNAcb-Sp19	96.25	17.7459	18.4373
201	GlcAa-Sp8	60.5	6.95222	11.4913													130	Fuca1-4(Galb1-3)GlcNAcb-Sp8	96	5.47723	5.70544
202	GlcAb-Sp8	87	16.7929	19.3021													160	Galb1-4GlcNAcb1-3GalNAc-Sp14	95.75	19.1028	19.9507
203	GlcAb1-3Galb-Sp8	41.25	5.56028	13.4795													181	GlcNAcb1-3Galb-Sp8	95.75	23.6132	24.6613
204	GlcAb1-6Galb-Sp8	50.75	5.18813	10.2229													384	GlcNAcb1-2Mana1-6(GlcNAcb1-4(GlcNAcb1-2)Mana1-3)Manb1-4GlcNAcb1-4GlcNAc-Sp21	95.25	3.20156	3.36122
205	KDNa2-3Galb1-3GlcNAcb-Sp0	76.25	16.2147	21.2652													197	Glca1-6Glca1-6Glcb-Sp8	95	18.6369	19.6178
206	KDNa2-3Galb1-4GlcNAcb-Sp0	53	5.47723	10.3344													212	Mana1-2Mana1-6(Mana1-2Mana1-3)Mana1-6(Mana1-2Mana1-2Mana1-3)Manb1-4GlcNAcb1-4GlcNAcb-Sp12	94.75	11.0868	11.7011
207	Mana1-2Mana1-2Mana1-3Mana-Sp9	780.5	235.305	30.148													1	Gala-Sp8	94	7.07107	7.52241
208	Mana1-2Mana1-6(Mana1-2Mana1-3)Mana-Sp9	72	9.05539	12.5769													348	Mana1-6(Galb1-4GlcNAcb1-2Mana1-3)Manb1-4GlcNAcb1-4GlcNAcb-Sp12	93.75	21.7006	23.1473
209	Mana1-2Mana1-3Mana-Sp9	130.25	35.2645	27.0745													280	Neu5Gca2-3Galb1-4(Fuca1-3)GlcNAcb-Sp0	93.5	17.9907	19.2414
210	Mana1-6(Mana1-2Mana1-3)Mana1-6(Mana1-2Mana1-3)Manb1-4GlcNAcb1-4GlcNAcb-Sp12	46	9.59166	20.8514													158	Galb1-4GalNAcb1-3(Fuca1-2)Galb1-4GlcNAcb-Sp8	92.75	20.5487	22.155
211	Mana1-2Mana1-6(Mana1-3)Mana1-6(Mana1-2Mana1-2Mana1-3)Manb1-4GlcNAcb1-4GlcNAcb-Sp12	69.25	2.62996	3.79777													180	GlcNAcb1-3GalNAca-Sp14	92.75	18.8569	20.3309
212	Mana1-2Mana1-6(Mana1-2Mana1-3)Mana1-6(Mana1-2Mana1-2Mana1-3)Manb1-4GlcNAcb1-4GlcNAcb-Sp12	94.75	11.0868	11.7011													304	GalNAcb1-3Galb-Sp8	92.25	10.2429	11.1034
213	Mana1-6(Mana1-3)Mana-Sp9	47.75	10.7199	22.4501													434	Galb1-4GlcNAcb1-6(Galb1-4GlcNAcb1-2)Mana1-6(GlcNAcb1-4)(Galb1-4GlcNAcb1-4(Galb1-4GlcNAcb1-2)Mana1-3)Manb1-4GlcNAcb1-4GlcNAc-Sp21	91.75	19.6702	21.4389
214	Mana1-2Mana1-2Mana1-6(Mana1-3)Mana-Sp9	130.75	16.2352	12.417													13	Glcb-Sp8	91.5	21.3151	23.2952
215	Mana1-6(Mana1-3)Mana1-6(Mana1-2Mana1-3)Manb1-4GlcNAcb1-4GlcNAcb-Sp12	48.25	3.40343	7.05374													283	Neu5Gca2-6GalNAca-Sp0	91.5	5.74456	6.27821
216	Mana1-6(Mana1-3)Mana1-6(Mana1-3)Manb1-4GlcNAcb1-4GlcNAcb-Sp12	102	17.1075	16.7721													556	GlcNAb1-3Galb1-3GalNAc-Sp14	91.25	8.26136	9.05354
217	Manb1-4GlcNAcb-Sp0	56.75	13.1498	23.1714													176	GlcNAcb1-6(GlcNAcb1-3)GalNAca-Sp8	90.5	28.4077	31.3898
218	Neu5Aca2-3Galb1-4GlcNAcb1-3Galb1-4(Fuca1-3)GlcNAcb-Sp0	64.25	13.1498	20.4666													567	Galb1-4GlcNAcb1-3Galb1-4GlcNAcb1-3Galb1-4GlcNAcb1-2Mana1-6(Galb1-4GlcNAcb1-3Galb1-4GlcNAcb1-3Galb1-4GlcNAcb1-2Mana1-3)Manb1-4GlcNAcb1-4(Fuca1-6)GlcNAcb-Sp24	90.25	11.8708	13.1533
219	(3S)Galb1-4(Fuca1-3)(6S)GlcNAcb-Sp8	129.75	47.5911	36.6791													92	GalNAca1-3Galb-Sp8	90	19.6299	21.811
220	Fuca1-2(6S)Galb1-4GlcNAcb-Sp0	81	2.58199	3.18764													392	Neu5Aca2-3Galb1-3GlcNAcb1-2Mana1-6(Neu5Aca2-3Galb1-3GlcNAcb1-2Mana1-3)Manb1-4GlcNAcb1-4GlcNAc-Sp19	90	8.60233	9.55814
221	Fuca1-2Galb1-4(6S)GlcNAcb-Sp8	63.75	16.1529	25.3379													438	GalNAcb1-6GalNAcb-Sp8	89.5	5.25991	5.877
222	Fuca1-2(6S)Galb1-4(6S)Glcb-Sp0	309.5	77.013	24.883													383	Galb1-4GlcNAcb1-6(Galb1-4GlcNAcb1-2)Mana1-6(Galb1-4GlcNAcb1-4(Galb1-4GlcNAcb1-2)Mana1-3)Manb1-4GlcNAcb1-4GlcNAcb-Sp21	89	15.7903	17.7419
223	Neu5Aca2-3Galb1-3GalNAca-Sp8	38.75	18.2277	47.0393													355	KDNa2-3Galb1-4Glc-Sp0	88.75	26.8126	30.2114
224	Neu5Aca2-3Galb1-3GalNAca-Sp14	55.25	18.9978	34.3852													132	Galb1-4GlcNAcb1-6GalNAc-Sp14	88.5	22.7523	25.7088
225	GalNAcb1-4(Neu5Aca2-8Neu5Aca2-8Neu5Aca2-8Neu5Aca2-3)Galb1-4Glcb-Sp0	46.75	11.7011	25.0292													463	Gala1-3(Fuca1-2)Galb1-3GalNAca-Sp8	88.5	3.31662	3.7476
226	GalNAcb1-4(Neu5Aca2-8Neu5Aca2-8Neu5Aca2-3)Galb1-4Glcb-Sp0	44.5	3.31662	7.45309													151	Galb1-4(Fuca1-3)GlcNAcb-Sp0	87.5	13.5031	15.4321
227	Neu5Aca2-8Neu5Aca2-8Neu5Aca2-3Galb1-4Glcb-Sp0	37	8.60233	23.2495													410	GalNAca1-3(Fuca1-2)Galb1-4GlcNAcb1-3GalNAca-Sp14	87.5	6.45497	7.37711
228	GalNAcb1-4(Neu5Aca2-8Neu5Aca2-3)Galb1-4Glcb-Sp0	62.75	14.2449	22.701													570	GlcNAcb1-3Galb1-4GlcNAcb1-3Galb1-4GlcNAcb1-3Galb1-4GlcNAcb1-3Galb1-4GlcNAcb1-2Mana1-6(GlcNAcb1-3Galb1-4GlcNAcb1-3Galb1-4GlcNAcb1-3Galb1-4GlcNAcb1-3Galb1-4GlcNAcb1-2Mana1-3)Manb1-4GlcNAcb1-4(Fuca1-6)GlcNAcb-Sp19	87.5	36.9279	42.2033
229	Neu5Aca2-8Neu5Aca2-8Neu5Aca-Sp8	36	6.58281	18.2856													202	GlcAb-Sp8	87	16.7929	19.3021
230	GalNAcb1-4(Neu5Aca2-3)Galb1-4GlcNAcb-Sp0	71.75	14.3149	19.9511													364	Neu5Aca2-6GlcNAcb1-4GlcNAcb1-4GlcNAc-Sp21	86.25	10.4043	12.063
231	GalNAcb1-4(Neu5Aca2-3)Galb1-4GlcNAcb-Sp8	50.25	5.85235	11.6465													141	Galb1-3GalNAca-Sp16	86	9.20145	10.6994
232	GalNAcb1-4(Neu5Aca2-3)Galb1-4Glcb-Sp0	29.5	4.12311	13.9766													308	GlcNAcb1-4GlcNAcb-Sp10	85.5	5.8023	6.78631
233	Neu5Aca2-3Galb1-3GalNAcb1-4(Neu5Aca2-3)Galb1-4Glcb-Sp0	51	29.0517	56.9641													359	Fuca1-2Galb1-4(Fuca1-3)GlcNAcb1-2Mana1-6(Fuca1-2Galb1-4(Fuca1-3)GlcNAcb1-2Mana1-3)Manb1-4GlcNAcb1-4GlcNAb-Sp20	85.25	7.22842	8.47908
234	Neu5Aca2-6(Neu5Aca2-3)GalNAca-Sp8	34.25	6.60177	19.2752													520	Gala1-3(Fuca1-2)Galb1-3GlcNAcb1-6GalNAc-Sp14	84	12.7802	15.2145
235	Neu5Aca2-3GalNAca-Sp8	40.75	16.6608	40.8855													15	GalNAcb-Sp8	83.5	10.3763	12.4267
236	Neu5Aca2-3GalNAcb1-4GlcNAcb-Sp0	39.75	2.87228	7.22586													408	Neu5Aca2-3Galb1-3GalNAcb1-4(Neu5Aca2-8Neu5Aca2-3)Galb1-4Glcb-Sp0	83.25	5.25198	6.30869
237	Neu5Aca2-3Galb1-3(6S)GlcNAc-Sp8	40.75	8.30161	20.372													85	GalNAca1-3(Fuca1-2)Galb1-4GlcNAcb-Sp0	83	9.76388	11.7637
238	Neu5Aca2-3Galb1-3(Fuca1-4)GlcNAcb-Sp8	36.75	3.40343	9.26103													296	(6P)Glcb-Sp10	82.25	30.9556	37.636
239	Neu5Aca2-3Galb1-3(Fuca1-4)GlcNAcb1-3Galb1-4(Fuca1-3)GlcNAcb-Sp0	124.75	59.1798	47.4387													264	Neu5Aca2-6GalNAcb1-4GlcNAcb-Sp0	82	18.3485	22.3762
240	Neu5Aca2-3Galb1-4(Neu5Aca2-3Galb1-3)GlcNAcb-Sp8	108.5	45.5229	41.9566													577	GlcNAcb1-3Galb1-4GlcNAcb1-3Galb1-4GlcNAcb1-3Galb1-4GlcNAcb1-3Galb1-4GlcNAcb1-6(GlcNAcb1-3Galb1-4GlcNAcb1-3Galb1-4GlcNAcb1-3Galb1-4GlcNAcb1-3Galb1-4GlcNAb1-2)Mana1-6(GlcNAcb1-3Galb1-4GlcNAcb1-3Galb1-4GlcNAcb1-3Galb1-4GlcNAcb1-3Galb1-4GlcNAcb1-2Mana1-3)Manb1-4GlcNAcb1-4(Fuca1-6)GlcNAcb-Sp24	82	42.9961	52.4343
241	Neu5Aca2-3Galb1-3(6S)GalNAca-Sp8	29.75	7.5	25.2101													71	Fuca1-2Galb1-4(Fuca1-3)GlcNAcb-Sp0	81.75	15.9452	19.5049
242	Neu5Aca2-6(Neu5Aca2-3Galb1-3)GalNAca-Sp8	24.25	8.4212	34.7266													157	Galb1-4GalNAca1-3(Fuca1-2)Galb1-4GlcNAcb-Sp8	81.5	9.14695	11.2232
243	Neu5Aca2-6(Neu5Aca2-3Galb1-3)GalNAca-Sp14	189	29.7433	15.7372													278	Neu5Gca2-3Galb1-3(Fuca1-4)GlcNAcb-Sp0	81.5	16.0312	19.6702
244	Neu5Aca2-3Galb-Sp8	72.25	10.2429	14.177													220	Fuca1-2(6S)Galb1-4GlcNAcb-Sp0	81	2.58199	3.18764
245	Neu5Aca2-3Galb1-3GalNAcb1-3Gala1-4Galb1-4Glcb-Sp0	208.5	8.58293	4.11651													518	GalNAca1-3(Fuca1-2)Galb1-4 GlcNAcb1-2Mana-Sp0	80.5	10.4722	13.0089
246	Neu5Aca2-3Galb1-3GlcNAcb1-3Galb1-4GlcNAcb-Sp0	37.5	5.97216	15.9258													7	Fuca-Sp9	80.25	13.0735	16.291
247	Fuca1-2(6S)Galb1-4Glcb-Sp0	182	12.1929	6.69939													182	GlcNAcb1-3Galb1-4GlcNAcb-Sp0	80.25	13.048	16.2592
248	Neu5Aca2-3Galb1-3GlcNAcb-Sp0	73.75	11.9548	16.2099													368	Gala1-3(Fuca1-2)Galb1-4GlcNAcb1-2Mana1-6(Gala1-3(Fuca1-2)Galb1-4GlcNAcb1-2Mana1-3)Manb1-4GlcNAcb1-4GlcNAcb-Sp20	79.25	7.27438	9.17903
249	Neu5Aca2-3Galb1-4(6S)GlcNAcb-Sp8	58.25	41.1532	70.6492													313	Mana1-2Mana1-6(Mana1-3)Mana1-6(Mana1-2Mana1-2Mana1-3)Mana-Sp9	79	10.2956	13.0324
250	Neu5Aca2-3Galb1-4(Fuca1-3)(6S)GlcNAcb-Sp8	38	14.5373	38.2561													76	Fuca1-2Galb1-4GlcNAcb-Sp8	78.75	4.5	5.71429
251	Neu5Aca2-3Galb1-4(Fuca1-3)GlcNAcb1-3Galb1-4(Fuca1-3)GlcNAcb1-3Galb1-4(Fuca1-3)GlcNAcb-Sp0	104.25	25.8247	24.7719													112	Gala1-3GalNAcb-Sp8	78.75	11.2361	14.2681
252	Neu5Aca2-3Galb1-4(Fuca1-3)GlcNAcb-Sp0	104.25	38.819	37.2365													294	4S(3S)Galb1-4GlcNAcb-Sp0	78.75	17.7459	22.5345
253	Neu5Aca2-3Galb1-4(Fuca1-3)GlcNAcb-Sp8	35.5	4.50925	12.7021													266	Neu5Aca2-6Galb1-4GlcNAcb-Sp0	78.5	3.41565	4.35115
254	Neu5Aca2-3Galb1-4(Fuca1-3)GlcNAcb1-3Galb-Sp8	35	5.35413	15.2975													588	GlcNAcb1-3Galb1-4GlcNAcb1-3Galb1-4GlcNAcb1-3GalNAca-Sp14	78.5	28.9425	36.8694
255	Neu5Aca2-3Galb1-4(Fuca1-3)GlcNAcb1-3Galb1-4GlcNAcb-Sp8	170	27.7248	16.3087													175	GlcNAcb1-2Galb1-3GalNAca-Sp8	78.25	28.6749	36.6452
256	Neu5Aca2-3Galb1-4GlcNAcb1-3Galb1-4GlcNAcb1-3Galb1-4GlcNAcb-Sp0	50.25	5.7373	11.4175													522	Gala1-3Galb1-3GlcNAcb1-2Mana-Sp0	78.25	15.0194	19.1942
257	Neu5Aca2-3Galb1-4GlcNAcb-Sp0	122.25	57.9562	47.4079													5	GalNAca-Sp15	78	10.8012	13.8477
258	Neu5Aca2-3Galb1-4GlcNAcb-Sp8	52.25	22.0662	42.2319													35	(3S)Galb1-4(6S)GlcNAcb-Sp8	78	48.9149	62.7114
259	Neu5Aca2-3Galb1-4GlcNAcb1-3Galb1-4GlcNAcb-Sp0	39.5	6.245	15.8101													123	Gala1-4GlcNAcb-Sp8	77	6.8313	8.87182
260	Fuca1-2Galb1-4(6S)Glcb-Sp0	49.25	5.56028	11.2899													312	Mana1-6(Mana1-3)Mana1-6(Mana1-3)Manb-Sp10	77	1.1547	1.49961
261	Neu5Aca2-3Galb1-4Glcb-Sp0	57.5	18.8591	32.7985													72	Fuca1-2Galb1-4(Fuca1-3)GlcNAcb-Sp8	76.75	23.6273	30.7848
262	Neu5Aca2-3Galb1-4Glcb-Sp8	68	21.4942	31.6091													385	Fuca1-2Galb1-3GalNAca1-3(Fuca1-2)Galb1-4Glcb-Sp0	76.75	15.4785	20.1674
263	Neu5Aca2-6GalNAca-Sp8	50.75	7.97392	15.7121													521	Neu5Aca2-3Galb1-3GlcNAcb1-2Mana-Sp0	76.75	9.74252	12.6938
264	Neu5Aca2-6GalNAcb1-4GlcNAcb-Sp0	82	18.3485	22.3762													575	GlcNAcb1-3Galb1-4GlcNAcb1-3Galb1-4GlcNAcb1-3Galb1-4GlcNAcb1-6(GlcNAcb1-3Galb1-4GlcNAcb1-3Galb1-4GlcNAcb1-3Galb1-4GlcNAb1-2)Mana1-6(GlcNAcb1-3Galb1-4GlcNAcb1-3Galb1-4GlcNAcb1-3Galb1-4GlcNAcb1-2Mana1-3)Manb1-4GlcNAcb1-4(Fuca1-6)GlcNAcb-Sp24	76.75	25.9149	33.7654
265	Neu5Aca2-6Galb1-4(6S)GlcNAcb-Sp8	42	4.96655	11.8251													576	Galb1-4GlcNAcb1-3Galb1-4GlcNAcb1-3Galb1-4GlcNAcb1-3Galb1-4GlcNAcb1-6(Galb1-4GlcNAcb1-3Galb1-4GlcNAcb1-3Galb1-4GlcNAcb1-3Galb1-4GlcNAb1-2)Mana1-6(Galb1-4GlcNAcb1-3Galb1-4GlcNAcb1-3Galb1-4GlcNAcb1-3Galb1-4GlcNAcb1-2Mana1-3)Manb1-4GlcNAcb1-4(Fuca1-6)GlcNAcb-Sp24	76.75	13.048	17.0006
266	Neu5Aca2-6Galb1-4GlcNAcb-Sp0	78.5	3.41565	4.35115													86	GalNAca1-3(Fuca1-2)Galb1-4GlcNAcb-Sp8	76.5	3.69685	4.83248
267	Neu5Aca2-6Galb1-4GlcNAcb-Sp8	70	8.60233	12.289													599	GlcNAcb1-3Fuca-Sp21	76.5	9.14695	11.9568
268	Neu5Aca2-6Galb1-4GlcNAcb1-3Galb1-4(Fuca1-3)GlcNAcb1-3Galb1-4(Fuca1-3)GlcNAcb-Sp0	70	10.9545	15.6492													205	KDNa2-3Galb1-3GlcNAcb-Sp0	76.25	16.2147	21.2652
269	Neu5Aca2-6Galb1-4GlcNAcb1-3Galb1-4GlcNAcb-Sp0	69.75	7.80491	11.1898													456	Neu5Aca2-3Galb1-4GlcNAcb1-4Mana1-6(GlcNAcb1-4)(Neu5Aca2-3Galb1-4GlcNAcb1-4(Neu5Aca2-3Galb1-4GlcNAcb1-2)Mana1-3)Manb1-4GlcNAcb1-4GlcNAcb-Sp21	76.25	18.2825	23.9771
270	Neu5Aca2-6Galb1-4Glcb-Sp0	97	18.4572	19.028													465	Glca1-6Glca1-6Glca1-6Glcb-Sp10	76.25	19.5683	25.6633
271	Neu5Aca2-6Galb1-4Glcb-Sp8	69.75	15.9452	22.8605													109	Gala1-4(Gala1-3)Galb1-4GlcNAcb-Sp8	76	26.3565	34.6796
272	Neu5Aca2-6Galb-Sp8	55	24.0555	43.7373													318	Neu5Aca2-8Neu5Acb-Sp17	75.75	6.94622	9.16993
273	Neu5Aca2-8Neu5Aca-Sp8	45	3.65148	8.11441													73	Fuca1-2Galb1-4GlcNAcb1-3Galb1-4GlcNAcb-Sp0	75	10.1325	13.5099
274	Neu5Aca2-8Neu5Aca2-3Galb1-4Glcb-Sp0	57.75	6.84957	11.8607													569	Galb1-4GlcNAcb1-3Galb1-4GlcNAcb1-3Galb1-4GlcNAcb1-3Galb1-4GlcNAcb1-2Mana1-6(Galb1-4GlcNAcb1-3Galb1-4GlcNAcb1-3Galb1-4GlcNAcb1-3Galb1-4GlcNAcb1-2Mana1-3)Manb1-4GlcNAcb1-4(Fuca1-6)GlcNAcb-Sp24	75	23.1661	30.8881
275	Galb1-3(Fuca1-4)GlcNAcb1-3Galb1-3(Fuca1-4)GlcNAcb-Sp0	233.5	53.2823	22.819													106	Gala1-3(Fuca1-2)Galb1-4Glcb-Sp0	74.75	14.7733	19.7636
276	Neu5Acb2-6GalNAca-Sp8	38.5	7.68115	19.951													178	GlcNAcb1-6(GlcNAcb1-3)Galb1-4GlcNAcb-Sp8	74.5	25.7876	34.6142
277	Neu5Acb2-6Galb1-4GlcNAcb-Sp8	32.75	4.11299	12.5587													494	Fuca1-2Galb1-4GlcNAcb1-2Mana-Sp0	74.5	4.04145	5.42477
278	Neu5Gca2-3Galb1-3(Fuca1-4)GlcNAcb-Sp0	81.5	16.0312	19.6702													177	GlcNAcb1-6(GlcNAcb1-3)GalNAca-Sp14	74.25	19.6532	26.469
279	Neu5Gca2-3Galb1-3GlcNAcb-Sp0	60.75	6.89807	11.3548													497	Neu5Aca2-6GalNAcb1-4(6S)GlcNAcb-Sp8	74.25	14.2215	19.1535
280	Neu5Gca2-3Galb1-4(Fuca1-3)GlcNAcb-Sp0	93.5	17.9907	19.2414													523	GalNAcb1-4GlcNAcb1-2Mana-Sp0	74.25	28.6051	38.5253
281	Neu5Gca2-3Galb1-4GlcNAcb-Sp0	110.5	14.3875	13.0204													33	(3S)Galb1-4(Fuca1-3)GlcNAc-Sp8	74	24.8864	33.6303
282	Neu5Gca2-3Galb1-4Glcb-Sp0	127.75	11.5289	9.02462													59	Fuca1-2Galb1-3GalNAcb1-3Gala1-4Galb1-4Glcb-Sp9	74	8.7178	11.7808
283	Neu5Gca2-6GalNAca-Sp0	91.5	5.74456	6.27821													113	Gala1-3Galb1-4(Fuca1-3)GlcNAcb-Sp8	74	10.6458	14.3862
284	Neu5Gca2-6Galb1-4GlcNAcb-Sp0	51.5	26.2107	50.8945													200	G-ol-Sp8	73.75	2.06155	2.79533
285	Neu5Gca-Sp8	121	16.5731	13.6968													248	Neu5Aca2-3Galb1-3GlcNAcb-Sp0	73.75	11.9548	16.2099
286	Neu5Aca2-3Galb1-4GlcNAcb1-6(Galb1-3)GalNAca-Sp14	47.5	3.31662	6.98237													80	Fuca1-4GlcNAcb-Sp8	73.5	13.4288	18.2705
287	Galb1-3GlcNAcb1-3Galb1-3GlcNAcb-Sp0	65.25	15.8614	24.3086													560	(3S)GlcAb1-3Galb1-4GlcNAcb1-2Mana-Sp0	73.5	25.4886	34.6783
288	Galb1-4(Fuca1-3)(6S)GlcNAcb-Sp0	57.5	8.5049	14.7911													50	Mana1-6(Mana1-3)Manb1-4GlcNAcb1-4GlcNAcb-Sp12	73	6.0553	8.29493
289	Galb1-4(Fuca1-3)(6S)Glcb-Sp0	100.5	16.5227	16.4405													41	(6P)Mana-Sp8	72.75	13.4009	18.4204
290	Galb1-4(Fuca1-3)GlcNAcb1-3Galb1-3(Fuca1-4)GlcNAcb-Sp0	259.75	32.3252	12.4447													21	GlcNAcb1-6(GlcNAcb1-4)(GlcNAcb1-3)GlcNAc-Sp8	72.5	18.6279	25.6937
291	Galb1-4GlcNAcb1-3Galb1-3GlcNAcb-Sp0	45.25	5.67891	12.5501													295	(6S)Galb1-4(6S)GlcNAcb-Sp0	72.5	22.7816	31.4229
292	Neu5Aca2-3Galb1-3GlcNAcb1-3Galb1-3GlcNAcb-Sp0	56.75	12.5	22.0264													77	Fuca1-2Galb1-4Glcb-Sp0	72.25	19.7885	27.3889
293	Neu5Aca2-3Galb1-4GlcNAcb1-3Galb1-3GlcNAcb-Sp0	34.25	2.87228	8.38622													244	Neu5Aca2-3Galb-Sp8	72.25	10.2429	14.177
294	4S(3S)Galb1-4GlcNAcb-Sp0	78.75	17.7459	22.5345													403	Galb1-3GlcNAca1-6Galb1-4GlcNAcb-Sp0	72.25	19.3628	26.7997
295	(6S)Galb1-4(6S)GlcNAcb-Sp0	72.5	22.7816	31.4229													125	Galb1-2Galb-Sp8	72	10.2307	14.2093
296	(6P)Glcb-Sp10	82.25	30.9556	37.636													208	Mana1-2Mana1-6(Mana1-2Mana1-3)Mana-Sp9	72	9.05539	12.5769
297	Neu5Aca2-3Galb1-4(Fuca1-3)GlcNAcb1-6(Galb1-3)GalNAca-Sp14	193	43.9545	22.7744													230	GalNAcb1-4(Neu5Aca2-3)Galb1-4GlcNAcb-Sp0	71.75	14.3149	19.9511
298	Galb1-3Galb1-4GlcNAcb-Sp8	61.5	14.8885	24.2089													448	Neu5Aca2-8Neu5Aca2-3Galb1-3GalNAcb1-4(Neu5Aca2-8Neu5Aca2-3)Galb1-4Glcb-Sp0	71.5	10.6615	14.9111
299	Neu5Aca2-6Galb1-4GlcNAcb1-2Mana1-6(Galb1-4GlcNAcb1-2Mana1-3)Manb1-4GlcNAcb1-4GlcNAcb-Sp12	66	9.20145	13.9416													389	GalNAca1-3(Fuca1-2)Galb1-3GalNAca1-3(Fuca1-2)Galb1-4GlcNAcb-Sp0	71	35.7491	50.3509
300	Galb1-4GlcNAcb1-6(Galb1-4GlcNAcb1-3)Galb1-4GlcNAc-Sp0	48.25	11.1766	23.164													426	Fuca1-3GlcNAcb1-6(Galb1-4GlcNAcb1-3)Galb1-4Glc-Sp21	70.75	8.09835	11.4464
301	GlcNAcb1-6(Galb1-4GlcNAcb1-3)Galb1-4GlcNAc-Sp0	44.5	6.95222	15.623													31	(3S)Galb1-3GlcNAcb-Sp8	70.5	20.2896	28.7795
302	Galb1-4GlcNAca1-6Galb1-4GlcNAcb-Sp0	40.25	3.20156	7.95419													95	GalNAcb1-3(Fuca1-2)Galb-Sp8	70.5	21.5793	30.609
303	Galb1-4GlcNAcb1-6Galb1-4GlcNAcb-Sp0	100.25	19.0329	18.9854													398	GalNAca1-3GalNAcb1-3Gala1-4Galb1-4GlcNAcb-Sp0	70.25	7.63217	10.8643
304	GalNAcb1-3Galb-Sp8	92.25	10.2429	11.1034													32	(3S)Galb1-4(Fuca1-3)GlcNAc-Sp0	70	12.1106	17.3009
305	GlcAb1-3GlcNAcb-Sp8	55.25	11.6154	21.0233													64	Fuca1-2Galb1-3GalNAcb1-4(Neu5Aca2-3)Galb1-4Glcb-Sp9	70	3.74166	5.34522
306	Neu5Aca2-6Galb1-4GlcNAcb1-2Mana1-6(GlcNAcb1-2Mana1-3)Manb1-4GlcNAcb1-4GlcNAcb-Sp12	40	12.2474	30.6186													97	GalNAcb1-4(Fuca1-3)GlcNAcb-Sp0	70	7.25718	10.3674
307	GlcNAcb1-3Man-Sp10	33.25	7.63217	22.9539													267	Neu5Aca2-6Galb1-4GlcNAcb-Sp8	70	8.60233	12.289
308	GlcNAcb1-4GlcNAcb-Sp10	85.5	5.8023	6.78631													268	Neu5Aca2-6Galb1-4GlcNAcb1-3Galb1-4(Fuca1-3)GlcNAcb1-3Galb1-4(Fuca1-3)GlcNAcb-Sp0	70	10.9545	15.6492
309	GlcNAcb1-4GlcNAcb-Sp12	55.75	13.7204	24.6106													3	Mana-Sp8	69.75	18.715	26.8315
310	MurNAcb1-4GlcNAcb-Sp10	50.25	20.0062	39.8134													102	Gala1-3(Fuca1-2)Galb1-3GlcNAcb-Sp8	69.75	16.6808	23.9152
311	Mana1-6Manb-Sp10	52	14.3527	27.6013													269	Neu5Aca2-6Galb1-4GlcNAcb1-3Galb1-4GlcNAcb-Sp0	69.75	7.80491	11.1898
312	Mana1-6(Mana1-3)Mana1-6(Mana1-3)Manb-Sp10	77	1.1547	1.49961													271	Neu5Aca2-6Galb1-4Glcb-Sp8	69.75	15.9452	22.8605
313	Mana1-2Mana1-6(Mana1-3)Mana1-6(Mana1-2Mana1-2Mana1-3)Mana-Sp9	79	10.2956	13.0324													526	Galb1-4GlcNAcb1-2 Mana1-6(GlcNAcb1-4)(Galb1-4GlcNAcb1-2Mana1-3)Manb1-4GlcNAcb1-4(Fuca1-6)GlcNAc-Sp21	69.5	10.083	14.5079
314	Mana1-2Mana1-6(Mana1-2Mana1-3)Mana1-6(Mana1-2Mana1-2Mana1-3)Mana-Sp9	39.25	6.99405	17.8192													211	Mana1-2Mana1-6(Mana1-3)Mana1-6(Mana1-2Mana1-2Mana1-3)Manb1-4GlcNAcb1-4GlcNAcb-Sp12	69.25	2.62996	3.79777
315	Neu5Aca2-3Galb1-4GlcNAcb1-6(Neu5Aca2-3Galb1-3)GalNAca-Sp14	36.5	7.93725	21.7459													366	Galb1-4GlcNAcb1-2Mana1-6(Galb1-4GlcNAcb1-4(Galb1-4GlcNAcb1-2)Mana1-3)Manb1-4GlcNAcb1-4GlcNAc-Sp21	69.25	8.80814	12.7193
316	Neu5Aca2-6Galb1-4GlcNAcb1-2Mana1-6(Neu5Aca2-3Galb1-4GlcNAcb1-2Mana1-3)Manb1-4GlcNAcb1-4GlcNAcb-Sp12	35.5	2.38048	6.70557													198	Glcb1-4Glcb-Sp8	69	19.0788	27.6504
317	Galb1-4GlcNAcb1-2Mana1-6(Neu5Aca2-6Galb1-4GlcNAcb1-2Mana1-3)Manb1-4GlcNAcb1-4GlcNAcb-Sp12	45.75	8.22091	17.9692													360	Gala1-3Galb1-4GlcNAcb1-2Mana1-6(Gala1-3Galb1-4GlcNAcb1-2Mana1-3)Manb1-4GlcNAcb1-4GlcNAcb-Sp20	69	12.9099	18.7101
318	Neu5Aca2-8Neu5Acb-Sp17	75.75	6.94622	9.16993													189	GlcNAcb1-4GlcNAcb1-4GlcNAcb1-4GlcNAcb1-4GlcNAcb1-4GlcNAcb1-Sp8	68.5	2.51661	3.67389
319	Neu5Aca2-8Neu5Aca2-8Neu5Acb-Sp8	59.75	13.8894	23.2459													514	GalNAca1-3(Fuca1-2)Galb1-4GlcNAcb1-6GalNAc-Sp14	68.25	7.27438	10.6584
320	Neu5Gcb2-6Galb1-4GlcNAc-Sp8	63.5	22.0983	34.8004													194	GlcNAcb1-6Galb1-4GlcNAcb-Sp8	68	3.4641	5.09427
321	Galb1-3GlcNAcb1-2Mana1-6(Galb1-3GlcNAcb1-2Mana1-3)Manb1-4GlcNAcb1-4GlcNAcb-Sp19	98.5	17.0783	17.3383													262	Neu5Aca2-3Galb1-4Glcb-Sp8	68	21.4942	31.6091
322	Neu5Aca2-3Galb1-4GlcNAcb1-2Mana1-6(Neu5Aca2-3Galb1-4GlcNAcb1-2Mana1-3)Manb1-4GlcNAcb1-4GlcNAcb-Sp12	43.25	6.18466	14.2998													533	Galb1-3GalNAcb1-3Gal-Sp21	67.75	6.94622	10.2527
323	Neu5Aca2-3Galb1-4GlcNAcb1-2Mana1-6(Neu5Aca2-6Galb1-4GlcNAcb1-2Mana1-3)Manb1-4GlcNAcb1-4GlcNAcb-Sp12	56.5	6.45497	11.4247													78	Fuca1-2Galb-Sp8	67.5	15.695	23.2519
324	Galb1-4(Fuca1-3)GlcNAcb1-2Mana1-6(Galb1-4(Fuca1-3)GlcNAcb1-2Mana1-3)Manb1-4GlcNAcb1-4GlcNAcb-Sp20	43.25	4.57347	10.5745													166	Galb1-4GlcNAcb1-6(Galb1-3)GalNAca-Sp8	67.5	12.5033	18.5235
325	Neu5,9Ac2a2-3Galb1-4GlcNAcb-Sp0	44	7.16473	16.2835													66	Fuca1-2Galb1-3GlcNAcb1-3Galb1-4Glcb-Sp10	67.25	7.88987	11.7321
326	Neu5,9Ac2a2-3Galb1-3GlcNAcb-Sp0	60.5	13.0767	21.6144													437	Neu5Aca2-3Galb1-4GlcNAcb1-3Galb-Sp8	67.25	11.2361	16.708
327	Neu5Aca2-6Galb1-4GlcNAcb1-3Galb1-3GlcNAcb-Sp0	34.5	6.45497	18.7101													517	Gala1-3(Fuca1-2)Galb1-4GlcNAcb1-2Mana-Sp0	67.25	21.6545	32.2
328	Neu5Aca2-3Galb1-3(Fuca1-4)GlcNAcb1-3Galb1-3(Fuca1-4)GlcNAcb-Sp0	144	17.8699	12.4097													435	Galb1-4Galb-Sp10	67	4.83046	7.20964
329	Neu5Aca2-6Galb1-4GlcNAcb1-3Galb1-4GlcNAcb1-3Galb1-4GlcNAcb-Sp0	49.75	22.4109	45.0471													459	Neu5Aca2-6Galb1-4GlcNAcb1-2Mana1-6(GlcNAcb1-4)(Neu5Aca2-6Galb1-4GlcNAcb1-2Mana1-3)Manb1-4GlcNAcb1-4GlcNAcb-Sp21	66.5	9	13.5338
330	Gala1-4Galb1-4GlcNAcb1-3Galb1-4Glcb-Sp0	120	23.3666	19.4722													10	Neu5Aca-Sp11	66.25	13.326	20.1148
331	GalNAcb1-3Gala1-4Galb1-4GlcNAcb1-3Galb1-4Glcb-Sp0	38.25	5.56028	14.5367													93	GalNAca1-4(Fuca1-2)Galb1-4GlcNAcb-Sp8	66.25	11.758	17.7479
332	GalNAca1-3(Fuca1-2)Galb1-4GlcNAcb1-3Galb1-4GlcNAcb-Sp0	63.25	4.34933	6.87641													479	Mana1-6(Mana1-3)Manb1-4GlcNAcb1-4(Fuca1-6)GlcNAcb-Sp19	66.25	24.9316	37.6326
333	GalNAca1-3(Fuca1-2)Galb1-4GlcNAcb1-3Galb1-4GlcNAcb1-3Galb1-4GlcNAcb-Sp0	199.5	80.3057	40.2535													530	GlcNAcb1-3Galb1-4GlcNAcb1-6(GlcNAcb1-3)Galb1-4GlcNAc-Sp0	66.25	9.81071	14.8086
334	Neu5Aca2-3Galb1-4(Fuca1-3)GlcNAcb1-6(Neu5Aca2-3Galb1-3)GalNAc-Sp14	250.75	20.5649	8.20137													299	Neu5Aca2-6Galb1-4GlcNAcb1-2Mana1-6(Galb1-4GlcNAcb1-2Mana1-3)Manb1-4GlcNAcb1-4GlcNAcb-Sp12	66	9.20145	13.9416
335	GlcNAca1-4Galb1-4GlcNAcb1-3Galb1-4GlcNAcb1-3Galb1-4GlcNAcb-Sp0	134.25	60.6046	45.1431													499	(3S)GalNAcb1-4(Fuca1-3)GlcNAcb-Sp8	65.75	16.8003	25.5518
336	GlcNAca1-4Galb1-4GlcNAcb-Sp0	51.25	11.1766	21.808													119	Gala1-4(Fuca1-2)Galb1-4GlcNAcb-Sp8	65.5	20.4858	31.276
337	GlcNAca1-4Galb1-3GlcNAcb-Sp0	57.25	11.2361	19.6264													563	Neu5Aca2-8Neu5Aca2-3Galb1-3GalNAcb1-4(Neu5Aca2-3)Galb1-4Glc-Sp21	65.5	11.6762	17.8262
338	GlcNAca1-4Galb1-4GlcNAcb1-3Galb1-4Glcb-Sp0	50	2.94392	5.88784													25	(3S)Galb1-4Glcb-Sp8	65.25	9.74252	14.9311
339	GlcNAca1-4Galb1-4GlcNAcb1-3Galb1-4(Fuca1-3)GlcNAcb1-3Galb1-4(Fuca1-3)GlcNAcb-Sp0	458.75	65.9918	14.3851													287	Galb1-3GlcNAcb1-3Galb1-3GlcNAcb-Sp0	65.25	15.8614	24.3086
340	GlcNAca1-4Galb1-4GlcNAcb1-3Galb1-4GlcNAcb-Sp0	63.75	16.8003	26.3534													159	Galb1-4GlcNAcb1-3GalNAca-Sp8	65	6.27163	9.64866
341	GlcNAca1-4Galb1-3GalNAc-Sp14	152.25	7.88987	5.18218													387	Galb1-3GlcNAcb1-3GalNAca-Sp14	65	13.0384	20.0591
342	Neu5Aca2-6Galb1-4GlcNAcb1-2Mana1-6(Mana1-3)Manb1-4GlcNAcb1-4GlcNAc-Sp12	38	11.7473	30.9141													108	Gala1-3(Fuca1-2)Galb-Sp18	64.5	14.5258	22.5207
343	Mana1-6(Neu5Aca2-6Galb1-4GlcNAcb1-2Mana1-3)Manb1-4GlcNAcb1-4GlcNAc-Sp12	52.75	10.9659	20.7884													440	(6S)Galb1-3(6S)GlcNAc-Sp0	64.5	7.18795	11.1441
344	Neu5Aca2-6Galb1-4GlcNAcb1-2Mana1-6Manb1-4GlcNAcb1-4GlcNAc-Sp12	41.25	10.2754	24.91													218	Neu5Aca2-3Galb1-4GlcNAcb1-3Galb1-4(Fuca1-3)GlcNAcb-Sp0	64.25	13.1498	20.4666
345	Neu5Aca2-6Galb1-4GlcNAcb1-2Mana1-3Manb1-4GlcNAcb1-4GlcNAc-Sp12	43.5	5.25991	12.0918													461	Neu5Aca2-6Galb1-4GlcNAcb1-6(Neu5Aca2-6Galb1-4GlcNAcb1-2)Mana1-6(GlcNAcb1-4)(Neu5Aca2-6Galb1-4GlcNAcb1-2Mana1-3)Manb1-4GlcNAcb1-4GlcNAcb-Sp21	64.25	24.4864	38.1111
346	Galb1-4GlcNAcb1-2Mana1-3Manb1-4GlcNAcb1-4GlcNAc-Sp12	57.25	3.40343	5.94486													17	GlcNAcb-Sp8	63.75	12.842	20.1443
347	Galb1-4GlcNAcb1-2Mana1-6Manb1-4GlcNAcb1-4GlcNAc-Sp12	40.75	2.5	6.13497													129	Galb1-3(Fuca1-4)GlcNAc-Sp8	63.75	2.87228	4.50554
348	Mana1-6(Galb1-4GlcNAcb1-2Mana1-3)Manb1-4GlcNAcb1-4GlcNAcb-Sp12	93.75	21.7006	23.1473													221	Fuca1-2Galb1-4(6S)GlcNAcb-Sp8	63.75	16.1529	25.3379
349	GlcNAcb1-2Mana1-6(GlcNAcb1-2Mana1-3)Manb1-4GlcNAcb1-4(Fuca1-6)GlcNAcb-Sp22	134.75	13.099	9.72095													340	GlcNAca1-4Galb1-4GlcNAcb1-3Galb1-4GlcNAcb-Sp0	63.75	16.8003	26.3534
350	Galb1-4GlcNAcb1-2Mana1-6(Galb1-4GlcNAcb1-2Mana1-3)Manb1-4GlcNAcb1-4(Fuca1-6)GlcNAcb-Sp22	101.25	7.8475	7.75062													386	Fuca1-2Galb1-3GalNAca1-3(Fuca1-2)Galb1-4GlcNAcb-Sp0	63.75	10.5633	16.5699
351	Galb1-3GlcNAcb1-2Mana1-6(Galb1-3GlcNAcb1-2Mana1-3)Manb1-4GlcNAcb1-4(Fuca1-6)GlcNAcb-Sp22	129.75	12.5532	9.67493													155	Galb1-4(6S)Glcb-Sp0	63.5	17.9907	28.3319
352	(6S)GlcNAcb1-3Galb1-4GlcNAcb-Sp0	59.75	6.65207	11.1332													320	Neu5Gcb2-6Galb1-4GlcNAc-Sp8	63.5	22.0983	34.8004
353	KDNa2-3Galb1-4(Fuca1-3)GlcNAc-Sp0	168.75	18.1361	10.7473													332	GalNAca1-3(Fuca1-2)Galb1-4GlcNAcb1-3Galb1-4GlcNAcb-Sp0	63.25	4.34933	6.87641
354	KDNa2-6Galb1-4GlcNAc-Sp0	46.5	12.3693	26.6007													27	(3S)Galb1-4(6S)Glcb-Sp8	63	16.7929	26.6553
355	KDNa2-3Galb1-4Glc-Sp0	88.75	26.8126	30.2114													117	Gala1-3Galb1-4Glc-Sp10	63	12.9615	20.5738
356	KDNa2-3Galb1-3GalNAca-Sp14	58	12.3288	21.2566													228	GalNAcb1-4(Neu5Aca2-8Neu5Aca2-3)Galb1-4Glcb-Sp0	62.75	14.2449	22.701
357	Fuca1-2Galb1-3GlcNAcb1-2Mana1-6(Fuca1-2Galb1-3GlcNAcb1-2Mana1-3)Manb1-4GlcNAcb1-4GlcNAcb-Sp20	196	32.2594	16.4589													484	Gala1-3Galb1-3GlcNAcb1-6GalNAca-Sp14	62.75	7.45542	11.8812
358	Fuca1-2Galb1-4GlcNAcb1-2Mana1-6(Fuca1-2Galb1-4GlcNAcb1-2Mana1-3)Manb1-4GlcNAcb1-4GlcNAcb-Sp20	135.25	51.312	37.9386													4	GalNAca-Sp8	62.5	9.46925	15.1508
359	Fuca1-2Galb1-4(Fuca1-3)GlcNAcb1-2Mana1-6(Fuca1-2Galb1-4(Fuca1-3)GlcNAcb1-2Mana1-3)Manb1-4GlcNAcb1-4GlcNAb-Sp20	85.25	7.22842	8.47908													136	Neu5Aca2-6(Galb1-3)GalNAca-Sp14	62.5	5.8023	9.28368
360	Gala1-3Galb1-4GlcNAcb1-2Mana1-6(Gala1-3Galb1-4GlcNAcb1-2Mana1-3)Manb1-4GlcNAcb1-4GlcNAcb-Sp20	69	12.9099	18.7101													8	Rhaa-Sp8	62.25	10.4363	16.7652
361	Galb1-4GlcNAcb1-2Mana1-6(Mana1-3)Manb1-4GlcNAcb1-4GlcNAcb-Sp12	44.25	5.058	11.4305													69	Fuca1-2Galb1-4(Fuca1-3)GlcNAcb1-3Galb1-4(Fuca1-3)GlcNAcb-Sp0	62	14.8997	24.0317
362	Fuca1-4(Galb1-3)GlcNAcb1-2Mana1-6(Fuca1-4(Galb1-3)GlcNAcb1-2Mana1-3)Manb1-4GlcNAcb1-4(Fuca1-6)GlcNAcb-Sp22	252.25	23.8939	9.47229													394	Galb1-4GlcNAcb1-2Mana1-6(GlcNAcb1-2Mana1-3)Manb1-4GlcNAcb1-4GlcNAc-Sp12	62	7.78888	12.5627
363	Neu5Aca2-6GlcNAcb1-4GlcNAc-Sp21	52.5	6.80686	12.9654													583	GlcNAcb1-3Galb1-4GlcNAcb1-3GalNAca-Sp14	62	17.5689	28.337
364	Neu5Aca2-6GlcNAcb1-4GlcNAcb1-4GlcNAc-Sp21	86.25	10.4043	12.063													68	Fuca1-2Galb1-3GlcNAcb-Sp8	61.5	7.32575	11.9118
365	Galb1-4(Fuca1-3)GlcNAcb1-6(Fuca1-2Galb1-4GlcNAcb1-3)Galb1-4Glc-Sp21	44.25	8.18026	18.4865													298	Galb1-3Galb1-4GlcNAcb-Sp8	61.5	14.8885	24.2089
366	Galb1-4GlcNAcb1-2Mana1-6(Galb1-4GlcNAcb1-4(Galb1-4GlcNAcb1-2)Mana1-3)Manb1-4GlcNAcb1-4GlcNAc-Sp21	69.25	8.80814	12.7193													51	Mana1-6(Mana1-3)Manb1-4GlcNAcb1-4GlcNAcb-Sp13	61.25	8.73212	14.2565
367	GalNAca1-3(Fuca1-2)Galb1-4GlcNAcb1-2Mana1-6(GalNAca1-3(Fuca1-2)Galb1-4GlcNAcb1-2Mana1-3)Manb1-4GlcNAcb1-4GlcNAcb-Sp20	99.25	10.5	10.5793													26	(3S)Galb1-4(6S)Glcb-Sp0	60.75	4.272	7.0321
368	Gala1-3(Fuca1-2)Galb1-4GlcNAcb1-2Mana1-6(Gala1-3(Fuca1-2)Galb1-4GlcNAcb1-2Mana1-3)Manb1-4GlcNAcb1-4GlcNAcb-Sp20	79.25	7.27438	9.17903													45	(6S)Galb1-4(6S)Glcb-Sp8	60.75	5.56028	9.15272
369	Gala1-3Galb1-4(Fuca1-3)GlcNAcb1-2Mana1-6(Gala1-3Galb1-4(Fuca1-3)GlcNAcb1-2Mana1-3)Manb1-4GlcNAcb1-4GlcNAcb-Sp20	143.75	9.81071	6.82484													105	Gala1-3(Fuca1-2)Galb1-4GlcNAc-Sp0	60.75	10.6888	17.5947
370	GalNAca1-3(Fuca1-2)Galb1-3GlcNAcb1-2Mana1-6(GalNAca1-3(Fuca1-2)Galb1-3GlcNAcb1-2Mana1-3)Manb1-4GlcNAcb1-4GlcNAcb-Sp20	255	8.04156	3.15355													279	Neu5Gca2-3Galb1-3GlcNAcb-Sp0	60.75	6.89807	11.3548
371	Fuca1-4(Fuca1-2Galb1-3)GlcNAcb1-2Mana1-3(Fuca1-4(Fuca1-2Galb1-3)GlcNAcb1-2Mana1-3)Manb1-4GlcNAcb1-4GlcNAcb-Sp19	219.25	25.9792	11.8491													201	GlcAa-Sp8	60.5	6.95222	11.4913
372	Neu5Aca2-3Galb1-4GlcNAcb1-3GalNAc-Sp14	52.5	28.9194	55.0846													326	Neu5,9Ac2a2-3Galb1-3GlcNAcb-Sp0	60.5	13.0767	21.6144
373	Neu5Aca2-6Galb1-4GlcNAcb1-3GalNAc-Sp14	98.75	25.2372	25.5567													319	Neu5Aca2-8Neu5Aca2-8Neu5Acb-Sp8	59.75	13.8894	23.2459
374	Neu5Aca2-3Galb1-4(Fuca1-3)GlcNAcb1-3GalNAca-Sp14	229.75	25.4738	11.0876													352	(6S)GlcNAcb1-3Galb1-4GlcNAcb-Sp0	59.75	6.65207	11.1332
375	GalNAcb1-4GlcNAcb1-2Mana1-6(GalNAcb1-4GlcNAcb1-2Mana1-3)Manb1-4GlcNAcb1-4GlcNAc-Sp12	2076.75	216.88	10.4432													122	Gala1-4Galb1-4Glcb-Sp0	59.5	30.1607	50.6902
376	Galb1-3GalNAca1-3(Fuca1-2)Galb1-4Glc-Sp0	109	41.1015	37.7078													505	Galb1-3(6S)GlcNAcb-Sp8	59.5	1.73205	2.91101
377	Galb1-3GalNAca1-3(Fuca1-2)Galb1-4GlcNAc-Sp0	40.25	7.32006	18.1865													179	GlcNAcb1-3GalNAca-Sp8	59.25	6.44851	10.8836
378	Galb1-3GlcNAcb1-3Galb1-4GlcNAcb1-6(Galb1-3GlcNAcb1-3)Galb1-4Glcb-Sp0	58.5	12.7148	21.7347													53	GlcNAcb1-2Mana1-6(GlcNAcb1-2Mana1-3)Manb1-4GlcNAcb1-4GlcNAcb-Sp13	59	11.7473	19.9107
379	Galb1-4(Fuca1-3)GlcNAcb1-6(Galb1-3GlcNAcb1-3)Galb1-4Glc-Sp21	96.5	20.0416	20.7685													110	Gala1-3GalNAca-Sp8	59	12.7279	21.5727
380	Galb1-4GlcNAcb1-6(Fuca1-4(Fuca1-2Galb1-3)GlcNAcb1-3)Galb1-4Glc-Sp21	338.75	37.7481	11.1433													600	Galb1-3GalNAcb1-4(Neu5Aca2-8Neu5Aca2-8Neu5Aca2-3)Galb1-4Glcb-Sp21	58.75	9.39415	15.99
381	Galb1-4(Fuca1-3)GlcNAcb1-6(Fuca1-4(Fuca1-2Galb1-3)GlcNAcb1-3)Galb1-4Glc-Sp21	235.25	7.63217	3.24428													183	GlcNAcb1-3Galb1-4GlcNAcb-Sp8	58.5	22.487	38.4394
382	Galb1-3GlcNAcb1-3Galb1-4(Fuca1-3)GlcNAcb1-6(Galb1-3GlcNAcb1-3)Galb1-4Glc-Sp21	217.5	4.79583	2.20498													378	Galb1-3GlcNAcb1-3Galb1-4GlcNAcb1-6(Galb1-3GlcNAcb1-3)Galb1-4Glcb-Sp0	58.5	12.7148	21.7347
383	Galb1-4GlcNAcb1-6(Galb1-4GlcNAcb1-2)Mana1-6(Galb1-4GlcNAcb1-4(Galb1-4GlcNAcb1-2)Mana1-3)Manb1-4GlcNAcb1-4GlcNAcb-Sp21	89	15.7903	17.7419													492	Fuca1-2(6S)Galb1-3GlcNAcb-Sp0	58.5	10.116	17.2923
384	GlcNAcb1-2Mana1-6(GlcNAcb1-4(GlcNAcb1-2)Mana1-3)Manb1-4GlcNAcb1-4GlcNAc-Sp21	95.25	3.20156	3.36122													65	Fuca1-2Galb1-3GlcNAcb1-3Galb1-4Glcb-Sp8	58.25	12.4197	21.3214
385	Fuca1-2Galb1-3GalNAca1-3(Fuca1-2)Galb1-4Glcb-Sp0	76.75	15.4785	20.1674													131	Galb1-4GlcNAcb1-6GalNAca-Sp8	58.25	8.95824	15.3789
386	Fuca1-2Galb1-3GalNAca1-3(Fuca1-2)Galb1-4GlcNAcb-Sp0	63.75	10.5633	16.5699													249	Neu5Aca2-3Galb1-4(6S)GlcNAcb-Sp8	58.25	41.1532	70.6492
387	Galb1-3GlcNAcb1-3GalNAca-Sp14	65	13.0384	20.0591													43	(6S)Galb1-4Glcb-Sp8	58	4.32049	7.44913
388	GalNAcb1-4(Neu5Aca2-3)Galb1-4GlcNAcb1-3GalNAca-Sp14	169.75	80.0807	47.1757													356	KDNa2-3Galb1-3GalNAca-Sp14	58	12.3288	21.2566
389	GalNAca1-3(Fuca1-2)Galb1-3GalNAca1-3(Fuca1-2)Galb1-4GlcNAcb-Sp0	71	35.7491	50.3509													28	(3S)Galb1-3(Fuca1-4)GlcNAcb-Sp8	57.75	6.18466	10.7094
390	Gala1-3Galb1-3GlcNAcb1-2Mana1-6(Gala1-3Galb1-3GlcNAcb1-2Mana1-3)Manb1-4GlcNAcb1-4GlcNAc-Sp19	340.25	46.3995	13.6369													165	Galb1-4GlcNAcb1-3Galb1-4Glcb-Sp8	57.75	6.94622	12.0281
391	Gala1-3Galb1-3(Fuca1-4)GlcNAcb1-2Mana1-6(Gala1-3Galb1-3(Fuca1-4)GlcNAcb1-2Mana1-3)Manb1-4GlcNAcb1-4GlcNAc-Sp19	157	47.0956	29.9972													274	Neu5Aca2-8Neu5Aca2-3Galb1-4Glcb-Sp0	57.75	6.84957	11.8607
392	Neu5Aca2-3Galb1-3GlcNAcb1-2Mana1-6(Neu5Aca2-3Galb1-3GlcNAcb1-2Mana1-3)Manb1-4GlcNAcb1-4GlcNAc-Sp19	90	8.60233	9.55814													261	Neu5Aca2-3Galb1-4Glcb-Sp0	57.5	18.8591	32.7985
393	GlcNAcb1-2Mana1-6(Galb1-4GlcNAcb1-2Mana1-3)Manb1-4GlcNAcb1-4GlcNAc-Sp12	105.25	6.29153	5.9777													288	Galb1-4(Fuca1-3)(6S)GlcNAcb-Sp0	57.5	8.5049	14.7911
394	Galb1-4GlcNAcb1-2Mana1-6(GlcNAcb1-2Mana1-3)Manb1-4GlcNAcb1-4GlcNAc-Sp12	62	7.78888	12.5627													439	(6S)Galb1-3GlcNAcb-Sp0	57.5	20.9523	36.4388
395	Neu5Aca2-3Galb1-3GlcNAcb1-3GalNAca-Sp14	54	10.0333	18.5801													337	GlcNAca1-4Galb1-3GlcNAcb-Sp0	57.25	11.2361	19.6264
396	Fuca1-2Galb1-4GlcNAcb1-3GalNAca-Sp14	99	38.4187	38.8068													346	Galb1-4GlcNAcb1-2Mana1-3Manb1-4GlcNAcb1-4GlcNAc-Sp12	57.25	3.40343	5.94486
397	Galb1-4(Fuca1-3)GlcNAcb1-3GalNAca-Sp14	140.25	42.9292	30.6091													61	Fuca1-2Galb1-3GalNAca-Sp8	57	2.44949	4.29735
398	GalNAca1-3GalNAcb1-3Gala1-4Galb1-4GlcNAcb-Sp0	70.25	7.63217	10.8643													79	Fuca1-3GlcNAcb-Sp8	56.75	7.80491	13.7532
399	Gala1-4Galb1-3GlcNAcb1-2Mana1-6(Gala1-4Galb1-3GlcNAcb1-2Mana1-3)Manb1-4GlcNAcb1-4GlcNAcb-Sp19	535.25	113.606	21.2248													133	GlcNAcb1-6(Galb1-3)GalNAca-Sp8	56.75	2.75379	4.85249
400	Gala1-4Galb1-4GlcNAcb1-2Mana1-6(Gala1-4Galb1-4GlcNAcb1-2Mana1-3)Manb1-4GlcNAcb1-4GlcNAcb-Sp24	433.5	77.2032	17.8093													170	Galb1-4GlcNAcb-Sp23	56.75	5.37742	9.47563
401	Gala1-3Galb1-4GlcNAcb1-3GalNAca-Sp14	43.25	6.18466	14.2998													217	Manb1-4GlcNAcb-Sp0	56.75	13.1498	23.1714
402	Galb1-3GlcNAcb1-6Galb1-4GlcNAcb-Sp0	31.75	15.9243	50.1553													292	Neu5Aca2-3Galb1-3GlcNAcb1-3Galb1-3GlcNAcb-Sp0	56.75	12.5	22.0264
403	Galb1-3GlcNAca1-6Galb1-4GlcNAcb-Sp0	72.25	19.3628	26.7997													115	Gala1-3Galb1-4GlcNAcb-Sp8	56.5	15.9687	28.2632
404	GalNAcb1-3Gala1-6Galb1-4Glcb-Sp8	123	19.3907	15.7648													163	Galb1-4GlcNAcb1-3Galb1-4GlcNAcb-Sp0	56.5	6.85565	12.1339
405	Gala1-3(Fuca1-2)Galb1-4(Fuca1-3)Glcb-Sp21	240	8.28654	3.45272													323	Neu5Aca2-3Galb1-4GlcNAcb1-2Mana1-6(Neu5Aca2-6Galb1-4GlcNAcb1-2Mana1-3)Manb1-4GlcNAcb1-4GlcNAcb-Sp12	56.5	6.45497	11.4247
406	Galb1-4GlcNAcb1-6(Neu5Aca2-6Galb1-3GlcNAcb1-3)Galb1-4Glc-Sp21	201.25	35.3306	17.5556													67	Fuca1-2Galb1-3GlcNAcb-Sp0	56.25	12.5	22.2222
407	Galb1-3GalNAcb1-4(Neu5Aca2-8Neu5Aca2-3)Galb1-4Glcb-Sp0	51.75	11.3248	21.8836													90	GalNAca1-3(Fuca1-2)Galb-Sp18	56	11.9164	21.2792
408	Neu5Aca2-3Galb1-3GalNAcb1-4(Neu5Aca2-8Neu5Aca2-3)Galb1-4Glcb-Sp0	83.25	5.25198	6.30869													145	Galb1-3GalNAcb1-4Galb1-4Glcb-Sp8	56	14.5831	26.0412
409	Gala1-3(Fuca1-2)Galb1-4GlcNAcb1-3GalNAca-Sp14	47.75	5.43906	11.3907													458	Neu5Aca2-3Galb1-4GlcNAcb1-6(Neu5Aca2-3Galb1-4GlcNAcb1-2)Mana1-6(GlcNAcb1-4)(Neu5Aca2-3Galb1-4GlcNAcb1-4(Neu5Aca2-3Galb1-4GlcNAcb1-2)Mana1-3)Manb1-4GlcNAcb1-4GlcNAcb-Sp21	56	14.3062	25.5467
410	GalNAca1-3(Fuca1-2)Galb1-4GlcNAcb1-3GalNAca-Sp14	87.5	6.45497	7.37711													12	Galb-Sp8	55.75	17.7459	31.8312
411	GalNAca1-3GalNAcb1-3Gala1-4Galb1-4Glcb-Sp0	39	8.90693	22.8383													309	GlcNAcb1-4GlcNAcb-Sp12	55.75	13.7204	24.6106
412	Fuca1-2Galb1-4(Fuca1-3)GlcNAcb1-3GalNAca-Sp14	610	86.1085	14.1161													36	(3S)Galb1-4GlcNAcb-Sp0	55.5	6.60808	11.9064
413	Gala1-3(Fuca1-2)Galb1-4(Fuca1-3)GlcNAcb1-3GalNAc-Sp14	149	20.8006	13.9602													148	Galb1-3GlcNAcb1-3Galb1-4Glcb-Sp10	55.5	25.0932	45.2129
414	GalNAca1-3(Fuca1-2)Galb1-4(Fuca1-3)GlcNAcb1-3GalNAc-Sp14	571.25	35.1698	6.15664													138	Neu5Aca2-6(Galb1-3)GlcNAcb1-4Galb1-4Glcb-Sp10	55.25	13.4009	24.255
415	Galb1-4(Fuca1-3)GlcNAcb1-2Mana1-6(Galb1-4(Fuca1-3)GlcNAcb1-2Mana1-3)Manb1-4GlcNAcb1-4(Fuca1-6)GlcNAcb-Sp22	142.25	43.6224	30.666													224	Neu5Aca2-3Galb1-3GalNAca-Sp14	55.25	18.9978	34.3852
416	Fuca1-2Galb1-4GlcNAcb1-2Mana1-6(Fuca1-2Galb1-4GlcNAcb1-2Mana1-3)Manb1-4GlcNAcb1-4(Fuca1-6)GlcNAcb-Sp22	153.75	14.9972	9.75429													305	GlcAb1-3GlcNAcb-Sp8	55.25	11.6154	21.0233
417	GlcNAcb1-2(GlcNAcb1-6)Mana1-6(GlcNAcb1-2Mana1-3)Manb1-4GlcNAcb1-4GlcNAcb-Sp19	411.75	38.0909	9.25098													558	Galb1-4GlcNAcb1-3Galb1-4GlcNAcb1-3Galb1-4GlcNAcb1-3Galb1-4GlcNAcb1-3Galb1-4GlcNAcb1-3Galb1-4GlcNAcb1-2Mana1-6(Galb1-4GlcNAcb1-3Galb1-4GlcNAcb1-3Galb1-4GlcNAcb1-3Galb1-4GlcNAcb1-3Galb1-4GlcNAcb1-3Galb1-4GlcNAcb1-2Mana1-3)Manb1-4GlcNAcb1-4GlcNAcb-Sp25	55.25	18.8392	34.0982
418	Fuca1-2Galb1-3GlcNAcb1-3GalNAc-Sp14	149	30.8221	20.686													186	GlcNAcb1-4-MDPLys	55	8.12404	14.771
419	Gala1-3(Fuca1-2)Galb1-3GlcNAcb1-3GalNAc-Sp14	274	101.104	36.8992													272	Neu5Aca2-6Galb-Sp8	55	24.0555	43.7373
420	GalNAca1-3(Fuca1-2)Galb1-3GlcNAcb1-3GalNAc-Sp14	238.5	62.153	26.06													516	Gala1-3Galb1-4GlcNAcb1-2Mana-Sp0	55	8.40635	15.2843
421	Gala1-3Galb1-3GlcNAcb1-3GalNAc-Sp14	127.75	67.7563	53.0382													96	GalNAcb1-3Gala1-4Galb1-4GlcNAcb-Sp0	54.75	8.30161	15.1628
422	Fuca1-2Galb1-3GlcNAcb1-2Mana1-6(Fuca1-2Galb1-3GlcNAcb1-2Mana1-3)Manb1-4GlcNAcb1-4(Fuca1-6)GlcNAcb-Sp22	137.5	7.32575	5.32782													142	Galb1-3GalNAcb-Sp8	54.75	6.39661	11.6833
423	Gala1-3(Fuca1-2)Galb1-4GlcNAcb1-2Mana1-6(Gala1-3(Fuca1-2)Galb1-4GlcNAcb1-2Mana1-3)Manb1-4GlcNAcb1-4(Fuca1-6)GlcNAcb-Sp22	296.5	70.68	23.8381													591	Neu5Aca2-6Galb1-4GlcNAcb1-3Galb1-4GlcNAcb1-6(Galb1-3)GalNAca-Sp14	54.75	14.477	26.442
424	Galb1-3GlcNAcb1-6(Galb1-3GlcNAcb1-2)Mana1-6(Galb1-3GlcNAcb1-2Mana1-3)Manb1-4GlcNAcb1-4GlcNAcb-Sp19	124.5	29.2746	23.5137													98	GalNAcb1-4GlcNAcb-Sp0	54.5	21.6256	39.68
425	Galb1-4GlcNAcb1-6(Fuca1-2Galb1-3GlcNAcb1-3)Galb1-4Glc-Sp21	116.5	11.7331	10.0714													152	Galb1-4(Fuca1-3)GlcNAcb-Sp8	54.5	7.18795	13.1889
426	Fuca1-3GlcNAcb1-6(Galb1-4GlcNAcb1-3)Galb1-4Glc-Sp21	70.75	8.09835	11.4464													431	Galb1-4GlcNAcb1-2Mana1-6(GlcNAcb1-4)(Galb1-4GlcNAcb1-2Mana1-3)Manb1-4GlcNAcb1-4GlcNAc-Sp21	54.5	7.93725	14.5638
427	GlcNAcb1-2Mana1-6(GlcNAcb1-4)(GlcNAcb1-2Mana1-3)Manb1-4GlcNAcb1-4GlcNAc-Sp21	126.5	11.4746	9.07084													444	Galb1-4GlcNAcb1-2Mana-Sp0	54.5	10.6615	19.5623
428	GlcNAcb1-2Mana1-6(GlcNAcb1-4)(GlcNAcb1-4(GlcNAcb1-2)Mana1-3)Manb1-4GlcNAcb1-4GlcNAc-Sp21	204.5	11.7898	5.7652													19	Galb1-4GlcNAcb1-6(Galb1-4GlcNAcb1-3)GalNAca-Sp8	54.25	8.18026	15.0788
429	GlcNAcb1-6(GlcNAcb1-2)Mana1-6(GlcNAcb1-4)(GlcNAcb1-2Mana1-3)Manb1-4GlcNAcb1-4GlcNAc-Sp21	161	13.8804	8.62139													395	Neu5Aca2-3Galb1-3GlcNAcb1-3GalNAca-Sp14	54	10.0333	18.5801
430	GlcNAcb1-6(GlcNAcb1-2)Mana1-6(GlcNAcb1-4)(GlcNAcb1-4(GlcNAcb1-2)Mana1-3)Manb1-4GlcNAcb1-4GlcNAc-Sp21	180.5	13.7235	7.60302													37	(3S)Galb1-4GlcNAcb-Sp8	53.75	11.4419	21.2872
431	Galb1-4GlcNAcb1-2Mana1-6(GlcNAcb1-4)(Galb1-4GlcNAcb1-2Mana1-3)Manb1-4GlcNAcb1-4GlcNAc-Sp21	54.5	7.93725	14.5638													433	Galb1-4GlcNAcb1-6(Galb1-4GlcNAcb1-2)Mana1-6(GlcNAcb1-4)(Galb1-4GlcNAcb1-2Mana1-3)Manb1-4GlcNAcb1-4GlcNAc-Sp21	53.75	10.0789	18.7514
432	Galb1-4GlcNAcb1-2Mana1-6(GlcNAcb1-4)(Galb1-4GlcNAcb1-4(Galb1-4GlcNAcb1-2)Mana1-3)Manb1-4GlcNAcb1-4GlcNAc-Sp21	144.75	44.3274	30.6234													44	(6S)Galb1-4GlcNAcb-Sp8	53	12.4633	23.5156
433	Galb1-4GlcNAcb1-6(Galb1-4GlcNAcb1-2)Mana1-6(GlcNAcb1-4)(Galb1-4GlcNAcb1-2Mana1-3)Manb1-4GlcNAcb1-4GlcNAc-Sp21	53.75	10.0789	18.7514													187	GlcNAcb1-6(GlcNAcb1-4)GalNAca-Sp8	53	4.32049	8.15188
434	Galb1-4GlcNAcb1-6(Galb1-4GlcNAcb1-2)Mana1-6(GlcNAcb1-4)(Galb1-4GlcNAcb1-4(Galb1-4GlcNAcb1-2)Mana1-3)Manb1-4GlcNAcb1-4GlcNAc-Sp21	91.75	19.6702	21.4389													206	KDNa2-3Galb1-4GlcNAcb-Sp0	53	5.47723	10.3344
435	Galb1-4Galb-Sp10	67	4.83046	7.20964													343	Mana1-6(Neu5Aca2-6Galb1-4GlcNAcb1-2Mana1-3)Manb1-4GlcNAcb1-4GlcNAc-Sp12	52.75	10.9659	20.7884
436	Galb1-6Galb-Sp10	148.75	5.31507	3.57316													29	(3S)Galb1-3GalNAca-Sp8	52.5	10.4083	19.8254
437	Neu5Aca2-3Galb1-4GlcNAcb1-3Galb-Sp8	67.25	11.2361	16.708													363	Neu5Aca2-6GlcNAcb1-4GlcNAc-Sp21	52.5	6.80686	12.9654
438	GalNAcb1-6GalNAcb-Sp8	89.5	5.25991	5.877													372	Neu5Aca2-3Galb1-4GlcNAcb1-3GalNAc-Sp14	52.5	28.9194	55.0846
439	(6S)Galb1-3GlcNAcb-Sp0	57.5	20.9523	36.4388													512	Galb1-4(6P)GlcNAcb-Sp0	52.5	5.19615	9.89743
440	(6S)Galb1-3(6S)GlcNAc-Sp0	64.5	7.18795	11.1441													18	GlcN(Gc)b-Sp8	52.25	3.86221	7.39179
441	Fuca1-2Galb1-4 GlcNAcb1-2Mana1-6(Fuca1-2Galb1-4GlcNAcb1-2(Fuca1-2Galb1-4GlcNAcb1-4)Mana1-3)Manb1-4GlcNAcb1-4GlcNAcb-Sp12	335	16.5932	4.95319													47	(6S)GlcNAcb-Sp8	52.25	5.7373	10.9805
442	Fuca1-2Galb1-4(Fuca1-3)GlcNAcb1-2Mana1-6(Fuca1-2Galb1-4(Fuca1-3)GlcNAcb1-4(Fuca1-2Galb1-4(Fuca1-3)GlcNAcb1-2)Mana1-3)Manb1-4GlcNAcb1-4GlcNAcb-Sp12	290.5	25.04	8.61961													258	Neu5Aca2-3Galb1-4GlcNAcb-Sp8	52.25	22.0662	42.2319
443	Galb1-4(Fuca1-3)GlcNAcb1-6GalNAc-Sp14	459.25	82.3099	17.9227													311	Mana1-6Manb-Sp10	52	14.3527	27.6013
444	Galb1-4GlcNAcb1-2Mana-Sp0	54.5	10.6615	19.5623													531	GalNAca1-3(Fuca1-2)Galb1-3GalNAcb1-3Gala1-4Galb1-4Glc-Sp21	52	5.22813	10.0541
445	Fuca1-2Galb1-4GlcNAcb1-6(Fuca1-2Galb1-4GlcNAcb1-3)GalNAc-Sp14	100	41.5291	41.5291													407	Galb1-3GalNAcb1-4(Neu5Aca2-8Neu5Aca2-3)Galb1-4Glcb-Sp0	51.75	11.3248	21.8836
446	Gala1-3(Fuca1-2)Galb1-4GlcNAcb1-6(Gala1-3(Fuca1-2)Galb1-4GlcNAcb1-3)GalNAc-Sp14	100	11.8322	11.8322													284	Neu5Gca2-6Galb1-4GlcNAcb-Sp0	51.5	26.2107	50.8945
447	GalNAca1-3(Fuca1-2)Galb1-4GlcNAcb1-6(GalNAca1-3(Fuca1-2)Galb1-4GlcNAcb1-3)GalNAc-Sp14	102.5	17.9722	17.5339													118	Gala1-3Galb-Sp8	51.25	7.63217	14.892
448	Neu5Aca2-8Neu5Aca2-3Galb1-3GalNAcb1-4(Neu5Aca2-8Neu5Aca2-3)Galb1-4Glcb-Sp0	71.5	10.6615	14.9111													336	GlcNAca1-4Galb1-4GlcNAcb-Sp0	51.25	11.1766	21.808
449	GalNAcb1-4Galb1-4Glcb-Sp0	139	12.0277	8.65305													481	Neu5Aca2-3Galb1-3GlcNAcb1-2Mana1-6(GlcNAcb1-4)(Neu5Aca2-3Galb1-3GlcNAcb1-2Mana1-3)Manb1-4GlcNAcb1-4GlcNAc-Sp21	51.25	13.4009	26.148
450	GalNAca1-3(Fuca1-2)Galb1-4GlcNAcb1-2Mana1-6(GalNAca1-3(Fuca1-2)Galb1-4GlcNAcb1-2Mana1-3)Manb1-4GlcNAcb1-4(Fuca1-6)GlcNAcb-Sp22	143.75	23.1571	16.1093													547	Neu5Aca2-8Neu5Aca2-3Galb1-4GlcNAc-Sp0	51.25	7.88987	15.3949
451	Gala1-3(Fuca1-2)Galb1-3GlcNAcb1-2Mana1-6(Gala1-3(Fuca1-2)Galb1-3GlcNAcb1-2Mana1-3)Manb1-4GlcNAcb1-4(Fuca1-6)GlcNAcb-Sp22	383.75	30.0597	7.83314													168	Galb1-4GlcNAcb-Sp0	51	12.4097	24.3327
452	Neu5Aca2-6Galb1-4GlcNAcb1-6(Fuca1-2Galb1-3GlcNAcb1-3)Galb1-4Glc-Sp21	271.5	27.453	10.1116													233	Neu5Aca2-3Galb1-3GalNAcb1-4(Neu5Aca2-3)Galb1-4Glcb-Sp0	51	29.0517	56.9641
453	GalNAca1-3(Fuca1-2)Galb1-3GlcNAcb1-2Mana1-6(GalNAca1-3(Fuca1-2)Galb1-3GlcNAcb1-2Mana1-3)Manb1-4GlcNAcb1-4(Fuca1-6)GlcNAcb-Sp22	381.25	32.7554	8.59158													87	GalNAca1-3(Fuca1-2)Galb1-4Glcb-Sp0	50.75	18.2825	36.0246
454	Galb1-4GlcNAcb1-6(Galb1-4GlcNAcb1-2)Mana1-6(Galb1-4GlcNAcb1-2Mana1-3)Manb1-4GlcNAcb1-4GlcNAcb-Sp19	270	14.4914	5.36718													91	GalNAca1-3GalNAcb-Sp8	50.75	11.2953	22.2567
455	Neu5Aca2-3Galb1-4GlcNAcb1-2Mana1-6(GlcNAcb1-4)(Neu5Aca2-3Galb1-4GlcNAcb1-2Mana1-3)Manb1-4GlcNAcb1-4GlcNAcb-Sp21	41.25	5.61991	13.624													204	GlcAb1-6Galb-Sp8	50.75	5.18813	10.2229
456	Neu5Aca2-3Galb1-4GlcNAcb1-4Mana1-6(GlcNAcb1-4)(Neu5Aca2-3Galb1-4GlcNAcb1-4(Neu5Aca2-3Galb1-4GlcNAcb1-2)Mana1-3)Manb1-4GlcNAcb1-4GlcNAcb-Sp21	76.25	18.2825	23.9771													263	Neu5Aca2-6GalNAca-Sp8	50.75	7.97392	15.7121
457	Neu5Aca2-3Galb1-4GlcNAcb1-6(Neu5Aca2-3Galb1-4GlcNAcb1-2)Mana1-6(GlcNAcb1-4)(Neu5Aca2-3Galb1-4GlcNAcb1-2Mana1-3)Manb1-4GlcNAcb1-4GlcNAcb-Sp21	27.25	1.70783	6.26725													173	GlcNAca1-3Galb1-4GlcNAcb-Sp8	50.5	17.767	35.1822
458	Neu5Aca2-3Galb1-4GlcNAcb1-6(Neu5Aca2-3Galb1-4GlcNAcb1-2)Mana1-6(GlcNAcb1-4)(Neu5Aca2-3Galb1-4GlcNAcb1-4(Neu5Aca2-3Galb1-4GlcNAcb1-2)Mana1-3)Manb1-4GlcNAcb1-4GlcNAcb-Sp21	56	14.3062	25.5467													188	GlcNAcb1-4Galb1-4GlcNAcb-Sp8	50.25	6.70199	13.3373
459	Neu5Aca2-6Galb1-4GlcNAcb1-2Mana1-6(GlcNAcb1-4)(Neu5Aca2-6Galb1-4GlcNAcb1-2Mana1-3)Manb1-4GlcNAcb1-4GlcNAcb-Sp21	66.5	9	13.5338													231	GalNAcb1-4(Neu5Aca2-3)Galb1-4GlcNAcb-Sp8	50.25	5.85235	11.6465
460	Neu5Aca2-6Galb1-4GlcNAcb1-4Mana1-6(GlcNAcb1-4)(Neu5Aca2-6Galb1-4GlcNAcb1-4(Neu5Aca2-6Galb1-4GlcNAcb1-2)Mana1-3)Manb1-4GlcNAcb1-4GlcNAcb-Sp21	116.25	37.411	32.1815													256	Neu5Aca2-3Galb1-4GlcNAcb1-3Galb1-4GlcNAcb1-3Galb1-4GlcNAcb-Sp0	50.25	5.7373	11.4175
461	Neu5Aca2-6Galb1-4GlcNAcb1-6(Neu5Aca2-6Galb1-4GlcNAcb1-2)Mana1-6(GlcNAcb1-4)(Neu5Aca2-6Galb1-4GlcNAcb1-2Mana1-3)Manb1-4GlcNAcb1-4GlcNAcb-Sp21	64.25	24.4864	38.1111													310	MurNAcb1-4GlcNAcb-Sp10	50.25	20.0062	39.8134
462	Neu5Aca2-6Galb1-4GlcNAcb1-6(Neu5Aca2-6Galb1-4GlcNAcb1-2)Mana1-6(GlcNAcb1-4)(Neu5Aca2-6Galb1-4GlcNAcb1-4(Neu5Aca2-6Galb1-4GlcNAcb1-2)Mana1-3)Manb1-4GlcNAcb1-4GlcNAcb-Sp21	109.5	5.06623	4.62669													190	GlcNAcb1-4GlcNAcb1-4GlcNAcb1-4GlcNAcb1-4GlcNAcb1-Sp8	50	15.1217	30.2435
463	Gala1-3(Fuca1-2)Galb1-3GalNAca-Sp8	88.5	3.31662	3.7476													193	GlcNAcb1-6GalNAca-Sp14	50	5.47723	10.9545
464	Gala1-3(Fuca1-2)Galb1-3GalNAcb-Sp8	47.75	13.9613	29.2382													196	Glca1-4Glca-Sp8	50	16.0208	32.0416
465	Glca1-6Glca1-6Glca1-6Glcb-Sp10	76.25	19.5683	25.6633													338	GlcNAca1-4Galb1-4GlcNAcb1-3Galb1-4Glcb-Sp0	50	2.94392	5.88784
466	Glca1-4Glca1-4Glca1-4Glcb-Sp10	45	11.0454	24.5452													511	(4S)GalNAcb-Sp10	50	15.3406	30.6812
467	Neu5Aca2-3Galb1-4GlcNAcb1-6(Neu5Aca2-3Galb1-4GlcNAcb1-3)GalNAca-Sp14	29	39.1152	134.88													16	GlcNAcb-Sp0	49.75	3.77492	7.58777
468	Fuca1-2Galb1-4(Fuca1-3)GlcNAcb1-2Mana1-6(Fuca1-2Galb1-4(Fuca1-3)GlcNAcb1-2Mana1-3)Manb1-4GlcNAcb1-4(Fuca1-6)GlcNAcb-Sp24	280	47.7842	17.0658													128	Galb1-3(Fuca1-4)GlcNAc-Sp0	49.75	12.5532	25.2326
469	Fuca1-2Galb1-3(Fuca1-4)GlcNAcb1-2Mana1-6(Fuca1-2Galb1-3(Fuca1-4)GlcNAcb1-2Mana1-3)Manb1-4GlcNAcb1-4(Fuca1-6)GlcNAcb1-4(Fuca1-6)GlcNAcb-Sp19	340.5	89.7942	26.3713													329	Neu5Aca2-6Galb1-4GlcNAcb1-3Galb1-4GlcNAcb1-3Galb1-4GlcNAcb-Sp0	49.75	22.4109	45.0471
470	GlcNAcb1-6(GlcNAcb1-2)Mana1-6(GlcNAcb1-2Mana1-3)Manb1-4GlcNAcb1-4(Fuca1-6)GlcNAcb-Sp24	422	44.5047	10.5461													89	GalNAca1-3(Fuca1-2)Galb-Sp8	49.5	3.69685	7.46837
471	Galb1-3GlcNAcb1-2Mana1-6(GlcNAcb1-4)(Galb1-3GlcNAcb1-2Mana1-3)Manb1-4GlcNAcb1-4GlcNAcb-Sp21	176.25	32.7859	18.6019													551	GlcNAcb1-3Galb1-4GlcNAcb1-6(GlcNAcb1-3Galb1-3)GalNAca-Sp14	49.5	5.56776	11.248
472	Neu5Aca2-6Galb1-4GlcNAcb1-6(Galb1-3GlcNAcb1-3)Galb1-4Glcb-Sp21	97.25	16.0286	16.4819													260	Fuca1-2Galb1-4(6S)Glcb-Sp0	49.25	5.56028	11.2899
473	Neu5Aca2-3Galb1-4GlcNAcb1-2Mana-Sp0	400	68.1273	17.0318													82	GalNAca1-3(Fuca1-2)Galb1-3GlcNAcb-Sp0	49	26.1916	53.4522
474	Neu5Aca2-3Galb1-4GlcNAcb1-6GalNAca-Sp14	106.5	8.5049	7.98582													559	(3S)GlcAb1-3Galb1-4GlcNAcb1-3Galb1-4Glc-Sp0	48.5	19.0526	39.2836
475	Neu5Aca2-6Galb1-4GlcNAcb1-6GalNAca-Sp14	312.25	47.9053	15.342													215	Mana1-6(Mana1-3)Mana1-6(Mana1-2Mana1-3)Manb1-4GlcNAcb1-4GlcNAcb-Sp12	48.25	3.40343	7.05374
476	Neu5Aca2-6Galb1-4 GlcNAcb1-6(Neu5Aca2-6Galb1-4GlcNAcb1-3)GalNAca-Sp14	40.75	2.5	6.13497													300	Galb1-4GlcNAcb1-6(Galb1-4GlcNAcb1-3)Galb1-4GlcNAc-Sp0	48.25	11.1766	23.164
477	Neu5Aca2-6Galb1-4GlcNAcb1-2Mana1-6(Neu5Aca2-6Galb1-4GlcNAcb1-2Mana1-3)Manb1-4GlcNAcb1-4(Fuca1-6)GlcNAcb-Sp24	130.75	16.9975	13													510	(3S)GalNAcb1-4GlcNAc-Sp8	48.25	14.2916	29.6199
478	Neu5Aca2-3Galb1-4GlcNAcb1-2Mana1-6(Neu5Aca2-3Galb1-4GlcNAcb1-2Mana1-3)Manb1-4GlcNAcb1-4(Fuca1-6)GlcNAcb-Sp24	226.25	36.3077	16.0476													40	(4S)Galb1-4GlcNAcb-Sp8	47.75	5.61991	11.7694
479	Mana1-6(Mana1-3)Manb1-4GlcNAcb1-4(Fuca1-6)GlcNAcb-Sp19	66.25	24.9316	37.6326													154	Galb1-4(Fuca1-3)GlcNAcb1-3Galb1-4(Fuca1-3)GlcNAcb1-3Galb1-4(Fuca1-3)GlcNAcb-Sp0	47.75	6.23832	13.0645
480	Galb1-4GlcNAcb1-6(Galb1-4GlcNAcb1-2)Mana1-6(Galb1-4GlcNAcb1-2Mana1-3)Manb1-4GlcNAcb1-4(Fuca1-6)GlcNAcb-Sp24	350	35.0143	10.0041													174	GlcNAca1-6Galb1-4GlcNAcb-Sp8	47.75	1.5	3.14136
481	Neu5Aca2-3Galb1-3GlcNAcb1-2Mana1-6(GlcNAcb1-4)(Neu5Aca2-3Galb1-3GlcNAcb1-2Mana1-3)Manb1-4GlcNAcb1-4GlcNAc-Sp21	51.25	13.4009	26.148													213	Mana1-6(Mana1-3)Mana-Sp9	47.75	10.7199	22.4501
482	Neu5Aca2-6Galb1-4GlcNAcb1-6(Fuca1-2Galb1-4(Fuca1-3)GlcNAcb1-3)Galb1-4Glc-Sp21	103	38.9957	37.8599													409	Gala1-3(Fuca1-2)Galb1-4GlcNAcb1-3GalNAca-Sp14	47.75	5.43906	11.3907
483	Galb1-3GlcNAcb1-6GalNAca-Sp14	35.75	9.60469	26.8663													464	Gala1-3(Fuca1-2)Galb1-3GalNAcb-Sp8	47.75	13.9613	29.2382
484	Gala1-3Galb1-3GlcNAcb1-6GalNAca-Sp14	62.75	7.45542	11.8812													542	Neu5Gca2-8Neu5Gca2-3Galb1-4GlcNAc-Sp0	47.75	20.5325	43
485	Galb1-3(Fuca1-4)GlcNAcb1-6GalNAca-Sp14	180.75	25.1976	13.9406													286	Neu5Aca2-3Galb1-4GlcNAcb1-6(Galb1-3)GalNAca-Sp14	47.5	3.31662	6.98237
486	Neu5Aca2-3Galb1-3GlcNAcb1-6GalNAca-Sp14	114.5	18.806	16.4245													120	Gala1-4Galb1-4GlcNAcb-Sp0	47	1.41421	3.00897
487	(3S)Galb1-3(Fuca1-4)GlcNAcb-Sp0	128	5.22813	4.08448													225	GalNAcb1-4(Neu5Aca2-8Neu5Aca2-8Neu5Aca2-8Neu5Aca2-3)Galb1-4Glcb-Sp0	46.75	11.7011	25.0292
488	Galb1-4(Fuca1-3)GlcNAcb1-6(Neu5Aca2-6(Neu5Aca2-3Galb1-3)GlcNAcb1-3)Galb1-4Glc-Sp21	285.25	99.3424	34.8264													354	KDNa2-6Galb1-4GlcNAc-Sp0	46.5	12.3693	26.6007
489	Fuca1-2Galb1-4GlcNAcb1-6GalNAca-Sp14	263	105.071	39.9511													140	Galb1-3GalNAca-Sp14	46	5.22813	11.3655
490	Gala1-3Galb1-4GlcNAcb1-6GalNAca-Sp14	99.5	7.04746	7.08287													169	Galb1-4GlcNAcb-Sp8	46	10.4243	22.6616
491	Galb1-4(Fuca1-3)GlcNAcb1-2Mana-Sp0	177	43.9773	24.8459													210	Mana1-6(Mana1-2Mana1-3)Mana1-6(Mana1-2Mana1-3)Manb1-4GlcNAcb1-4GlcNAcb-Sp12	46	9.59166	20.8514
492	Fuca1-2(6S)Galb1-3GlcNAcb-Sp0	58.5	10.116	17.2923													54	Galb1-4GlcNAcb1-2Mana1-6(Galb1-4GlcNAcb1-2Mana1-3)Manb1-4GlcNAcb1-4GlcNAcb-Sp12	45.75	4.03113	8.81121
493	Gala1-3(Fuca1-2)Galb1-4GlcNAcb1-6GalNAca-Sp14	112.5	21.9773	19.5353													81	Fucb1-3GlcNAcb-Sp8	45.75	6.29153	13.752
494	Fuca1-2Galb1-4GlcNAcb1-2Mana-Sp0	74.5	4.04145	5.42477													317	Galb1-4GlcNAcb1-2Mana1-6(Neu5Aca2-6Galb1-4GlcNAcb1-2Mana1-3)Manb1-4GlcNAcb1-4GlcNAcb-Sp12	45.75	8.22091	17.9692
495	Fuca1-2Galb1-3(6S)GlcNAcb-Sp0	105.5	22.7816	21.5939													502	GlcNAcb1-6(GlcNAcb1-2)Mana1-6(GlcNAcb1-4)(GlcNAcb1-4(GlcNAcb1-2)Mana1-3)Manb1-4GlcNAcb1-4(Fuca1-6)GlcNAc-Sp21	45.5	16.9017	37.1465
496	Fuca1-2(6S)Galb1-3(6S)GlcNAcb-Sp0	193	15.6418	8.10457													156	Galb1-4(6S)Glcb-Sp8	45.25	13.048	28.8353
497	Neu5Aca2-6GalNAcb1-4(6S)GlcNAcb-Sp8	74.25	14.2215	19.1535													171	Galb1-4Glcb-Sp0	45.25	11.644	25.7327
498	GalNAcb1-4(Fuca1-3)(6S)GlcNAcb-Sp8	170	23.8467	14.0275													291	Galb1-4GlcNAcb1-3Galb1-3GlcNAcb-Sp0	45.25	5.67891	12.5501
499	(3S)GalNAcb1-4(Fuca1-3)GlcNAcb-Sp8	65.75	16.8003	25.5518													546	Neu5Gca2-8Neu5Gca2-6Galb1-4GlcNAc-Sp0	45.25	5.25198	11.6066
500	Fuca1-2Galb1-3GlcNAcb1-6(Fuca1-2Galb1-3GlcNAcb1-3)GalNAca-Sp14	168.25	29.33	17.4324													34	(3S)Galb1-4(6S)GlcNAcb-Sp0	45	6.68331	14.8518
501	GalNAca1-3(Fuca1-2)Galb1-3GlcNAcb1-6GalNAca-Sp14	316.5	35.7631	11.2996													273	Neu5Aca2-8Neu5Aca-Sp8	45	3.65148	8.11441
502	GlcNAcb1-6(GlcNAcb1-2)Mana1-6(GlcNAcb1-4)(GlcNAcb1-4(GlcNAcb1-2)Mana1-3)Manb1-4GlcNAcb1-4(Fuca1-6)GlcNAc-Sp21	45.5	16.9017	37.1465													466	Glca1-4Glca1-4Glca1-4Glcb-Sp10	45	11.0454	24.5452
503	Galb1-4GlcNAcb1-6(Galb1-4GlcNAcb1-2)Mana1-6(GlcNAcb1-4)Galb1-4GlcNAcb1-4(Gal b1-4GlcNAcb1-2)Mana1-3)Manb1-4GlcNAcb1-4(Fuca1-6)GlcNAc-Sp21	178	14.7874	8.30752													508	(3S)GalNAcb1-4(3S)GlcNAc-Sp8	45	10.0995	22.4433
504	Galb1-3GlcNAca1-3Galb1-4GlcNAcb-Sp8	34.25	4.92443	14.3779													568	GlcNAcb1-3Galb1-4GlcNAcb1-3Galb1-4GlcNAcb1-3Galb1-4GlcNAcb1-2Mana1-6(GlcNAcb1-3Galb1-4GlcNAcb1-3Galb1-4GlcNAcb1-3Galb1-4GlcNAcb1-2Mana1-3)Manb1-4GlcNAcb1-4(Fuca1-6)GlcNAcb-Sp24	45	7.70281	17.1174
505	Galb1-3(6S)GlcNAcb-Sp8	59.5	1.73205	2.91101													20	Galb1-4GlcNAcb1-6(Galb1-4GlcNAcb1-3)GalNAc-Sp14	44.75	5.7373	12.8208
506	(6S)(4S)GalNAcb1-4GlcNAc-Sp8	36.75	2.98608	8.12538													121	Gala1-4Galb1-4GlcNAcb-Sp8	44.5	5.25991	11.82
507	(6S)GalNAcb1-4GlcNAc-Sp8	43.25	8.22091	19.0079													226	GalNAcb1-4(Neu5Aca2-8Neu5Aca2-8Neu5Aca2-3)Galb1-4Glcb-Sp0	44.5	3.31662	7.45309
508	(3S)GalNAcb1-4(3S)GlcNAc-Sp8	45	10.0995	22.4433													301	GlcNAcb1-6(Galb1-4GlcNAcb1-3)Galb1-4GlcNAc-Sp0	44.5	6.95222	15.623
509	GalNAcb1-4(6S)GlcNAc-Sp8	35.25	5.18813	14.7181													515	Neu5Aca2-6Galb1-4GlcNAcb1-2Man-Sp0	44.5	11.0303	24.7871
510	(3S)GalNAcb1-4GlcNAc-Sp8	48.25	14.2916	29.6199													6	Fuca-Sp8	44.25	9.46485	21.3895
511	(4S)GalNAcb-Sp10	50	15.3406	30.6812													23	6S(3S)Galb1-4GlcNAcb-Sp0	44.25	5.43906	12.2917
512	Galb1-4(6P)GlcNAcb-Sp0	52.5	5.19615	9.89743													361	Galb1-4GlcNAcb1-2Mana1-6(Mana1-3)Manb1-4GlcNAcb1-4GlcNAcb-Sp12	44.25	5.058	11.4305
513	(6P)Galb1-4GlcNAcb-SP0	35	8.75595	25.017													365	Galb1-4(Fuca1-3)GlcNAcb1-6(Fuca1-2Galb1-4GlcNAcb1-3)Galb1-4Glc-Sp21	44.25	8.18026	18.4865
514	GalNAca1-3(Fuca1-2)Galb1-4GlcNAcb1-6GalNAc-Sp14	68.25	7.27438	10.6584													135	Neu5Aca2-6(Galb1-3)GalNAca-Sp8	44	8.04156	18.2763
515	Neu5Aca2-6Galb1-4GlcNAcb1-2Man-Sp0	44.5	11.0303	24.7871													325	Neu5,9Ac2a2-3Galb1-4GlcNAcb-Sp0	44	7.16473	16.2835
516	Gala1-3Galb1-4GlcNAcb1-2Mana-Sp0	55	8.40635	15.2843													345	Neu5Aca2-6Galb1-4GlcNAcb1-2Mana1-3Manb1-4GlcNAcb1-4GlcNAc-Sp12	43.5	5.25991	12.0918
517	Gala1-3(Fuca1-2)Galb1-4GlcNAcb1-2Mana-Sp0	67.25	21.6545	32.2													11	Neu5Acb-Sp8	43.25	15.756	36.4299
518	GalNAca1-3(Fuca1-2)Galb1-4 GlcNAcb1-2Mana-Sp0	80.5	10.4722	13.0089													322	Neu5Aca2-3Galb1-4GlcNAcb1-2Mana1-6(Neu5Aca2-3Galb1-4GlcNAcb1-2Mana1-3)Manb1-4GlcNAcb1-4GlcNAcb-Sp12	43.25	6.18466	14.2998
519	Galb1-3GlcNAcb1-2Mana-Sp0	105	30.8653	29.3955													324	Galb1-4(Fuca1-3)GlcNAcb1-2Mana1-6(Galb1-4(Fuca1-3)GlcNAcb1-2Mana1-3)Manb1-4GlcNAcb1-4GlcNAcb-Sp20	43.25	4.57347	10.5745
520	Gala1-3(Fuca1-2)Galb1-3GlcNAcb1-6GalNAc-Sp14	84	12.7802	15.2145													401	Gala1-3Galb1-4GlcNAcb1-3GalNAca-Sp14	43.25	6.18466	14.2998
521	Neu5Aca2-3Galb1-3GlcNAcb1-2Mana-Sp0	76.75	9.74252	12.6938													507	(6S)GalNAcb1-4GlcNAc-Sp8	43.25	8.22091	19.0079
522	Gala1-3Galb1-3GlcNAcb1-2Mana-Sp0	78.25	15.0194	19.1942													195	Glca1-4Glcb-Sp8	42.75	5.56028	13.0065
523	GalNAcb1-4GlcNAcb1-2Mana-Sp0	74.25	28.6051	38.5253													9	Neu5Aca-Sp8	42.5	11.4746	26.9991
524	Neu5Aca2-3Galb1-3GalNAcb1-4Galb1-4Glcb-Sp0	123.5	15.8008	12.7942													63	Fuca1-2Galb1-3GalNAcb1-4(Neu5Aca2-3)Galb1-4Glcb-Sp0	42.25	12.659	29.9621
525	GlcNAcb1-2 Mana1-6(GlcNAcb1-4)(GlcNAcb1-2Mana1-3)Manb1-4GlcNAcb1-4(Fuca1-6)GlcNAc-Sp21	222.25	15.1959	6.83732													185	GlcNAcb1-3Galb1-4Glcb-Sp0	42.25	14.8633	35.1793
526	Galb1-4GlcNAcb1-2 Mana1-6(GlcNAcb1-4)(Galb1-4GlcNAcb1-2Mana1-3)Manb1-4GlcNAcb1-4(Fuca1-6)GlcNAc-Sp21	69.5	10.083	14.5079													265	Neu5Aca2-6Galb1-4(6S)GlcNAcb-Sp8	42	4.96655	11.8251
527	Galb1-4GlcNAcb1-2 Mana1-6(Galb1-4GlcNAcb1-4)(Galb1-4GlcNAcb1-2Mana1-3)Manb1-4GlcNAcb1-4(Fuca1-6)GlcNAc-Sp21	137	24.3721	17.7899													584	GlcNAcb1-3Galb1-4GlcNAcb1-6(Galb1-3)GalNAca-Sp14	42	5.22813	12.4479
528	Fuca1-4(Galb1-3)GlcNAcb1-2 Mana-Sp0	110.5	19.74	17.8642													594	GlcNAcb1-6(Neu5Aca2-3Galb1-3)GalNAca-Sp14	41.75	19.7547	47.3168
529	Neu5Aca2-3Galb1-4(Fuca1-3)GlcNAcb1-2Mana-Sp0	259.25	59.0332	22.7708													22	6S(3S)Galb1-4(6S)GlcNAcb-Sp0	41.25	16.1529	39.1586
530	GlcNAcb1-3Galb1-4GlcNAcb1-6(GlcNAcb1-3)Galb1-4GlcNAc-Sp0	66.25	9.81071	14.8086													203	GlcAb1-3Galb-Sp8	41.25	5.56028	13.4795
531	GalNAca1-3(Fuca1-2)Galb1-3GalNAcb1-3Gala1-4Galb1-4Glc-Sp21	52	5.22813	10.0541													344	Neu5Aca2-6Galb1-4GlcNAcb1-2Mana1-6Manb1-4GlcNAcb1-4GlcNAc-Sp12	41.25	10.2754	24.91
532	Gala1-3(Fuca1-2)Galb1-3GalNAcb1-3Gala1-4Galb1-4Glc-Sp21	161.25	19.3111	11.9758													455	Neu5Aca2-3Galb1-4GlcNAcb1-2Mana1-6(GlcNAcb1-4)(Neu5Aca2-3Galb1-4GlcNAcb1-2Mana1-3)Manb1-4GlcNAcb1-4GlcNAcb-Sp21	41.25	5.61991	13.624
533	Galb1-3GalNAcb1-3Gal-Sp21	67.75	6.94622	10.2527													42	(6S)Galb1-4Glcb-Sp0	40.75	6.75154	16.5682
534	GlcNAcb1-3Galb1-4GlcNAcb1-2Mana1-6(GlcNAcb1-3Galb1-4GlcNAcb1-2Mana1-3)Manb1-4GlcNAcb1-4GlcNAcb-Sp12	25.75	7.76209	30.144													235	Neu5Aca2-3GalNAca-Sp8	40.75	16.6608	40.8855
535	GlcNAcb1-3Galb1-4GlcNAcb1-2Mana1-6(GlcNAcb1-3Galb1-4GlcNAcb1-2Mana1-3)Manb1-4GlcNAcb1-4GlcNAcb-Sp25	325.75	15.5858	4.78458													237	Neu5Aca2-3Galb1-3(6S)GlcNAc-Sp8	40.75	8.30161	20.372
536	Fuca1-2Galb1-4GlcNAcb1-3Galb1-4GlcNAcb1-2Mana1-6(Fuca1-2Galb1-4GlcNAcb1-3Galb1-4GlcNAcb1-2Mana1-3)Manb1-4GlcNAcb1-4GlcNAcb-Sp24	173	26.3692	15.2423													347	Galb1-4GlcNAcb1-2Mana1-6Manb1-4GlcNAcb1-4GlcNAc-Sp12	40.75	2.5	6.13497
537	GlcNAcb1-3Galb1-4GlcNAcb1-3Galb1-4GlcNAcb1-2Mana1-6(GlcNAcb1-3Galb1-4GlcNAcb1-3Galb1-4GlcNAcb1-2Mana1-3)Manb1-4GlcNAcb1-4GlcNAcb-Sp12	1531.25	92.9637	6.0711													476	Neu5Aca2-6Galb1-4 GlcNAcb1-6(Neu5Aca2-6Galb1-4GlcNAcb1-3)GalNAca-Sp14	40.75	2.5	6.13497
538	GlcNAcb1-3Galb1-4GlcNAcb1-3Galb1-4GlcNAcb1-2Mana1-6(GlcNAcb1-3Galb1-4GlcNAcb1-3Galb1-4GlcNAcb1-2Mana1-3)Manb1-4GlcNAcb1-4GlcNAcb-Sp25	373.75	123.478	33.0377													578	Galb1-4GlcNAcb1-3Galb1-4GlcNAcb1-3Galb1-4GlcNAcb1-3Galb1-4GlcNAcb1-3Galb1-4GlcNAcb1-6(Galb1-4GlcNAcb1-3Galb1-4GlcNAcb1-3Galb1-4GlcNAcb1-3Galb1-4GlcNAcb1-3Galb1-4GlcNAb1-2)Mana1-6(Galb1-4GlcNAcb1-3Galb1-4GlcNAcb1-3Galb1-4GlcNAcb1-3Galb1-4GlcNAcb1-3Galb1-4GlcNAcb1-2Mana1-3)Manb1-4GlcNAcb1-4(Fuca1-6)GlcNAcb-Sp24	40.5	4.43471	10.9499
539	Galb1-4GlcNAcb1-3Galb1-4GlcNAcb1-3Galb1-4GlcNAcb1-2Mana1-6(Galb1-4GlcNAcb1-3Galb1-4GlcNAcb1-3Galb1-4GlcNAcb1-2Mana1-3)Manb1-4GlcNAcb1-4GlcNAcb-Sp12	2145.5	45.2659	2.10981													302	Galb1-4GlcNAca1-6Galb1-4GlcNAcb-Sp0	40.25	3.20156	7.95419
540	Galb1-4GlcNAcb1-3Galb1-4GlcNAcb1-3Galb1-4GlcNAcb1-2Mana1-6(Galb1-4GlcNAcb1-3Galb1-4GlcNAcb1-3Galb1-4GlcNAcb1-2Mana1-3)Manb1-4GlcNAcb1-4GlcNAcb-Sp24	427	87.5938	20.5138													377	Galb1-3GalNAca1-3(Fuca1-2)Galb1-4GlcNAc-Sp0	40.25	7.32006	18.1865
541	Galb1-3GlcNAcb1-3Galb1-4GlcNAcb1-2Mana1-6(Galb1-3GlcNAcb1-3Galb1-4GlcNAcb1-2Mana1-3)Manb1-4GlcNAcb1-4GlcNAc-Sp25	467.5	53.966	11.5435													48	Neu5,9Ac2a-Sp8	40	4.24264	10.6066
542	Neu5Gca2-8Neu5Gca2-3Galb1-4GlcNAc-Sp0	47.75	20.5325	43													306	Neu5Aca2-6Galb1-4GlcNAcb1-2Mana1-6(GlcNAcb1-2Mana1-3)Manb1-4GlcNAcb1-4GlcNAcb-Sp12	40	12.2474	30.6186
543	Neu5Aca2-8Neu5Gca2-3Galb1-4GlcNAc-Sp0	36.25	15.327	42.2814													150	Galb1-3GlcNAcb-Sp8	39.75	20.9503	52.7053
544	Neu5Gca2-8Neu5Aca2-3Galb1-4GlcNAc-Sp0	36.75	9.56992	26.0406													236	Neu5Aca2-3GalNAcb1-4GlcNAcb-Sp0	39.75	2.87228	7.22586
545	Neu5Gca2-8Neu5Gca2-3Galb1-4GlcNAcb1-3Galb1-4GlcNAc-Sp0	31.25	7.932	25.3824													582	Neu5Aca2-3Galb1-4GlcNAcb1-3Galb1-4GlcNAcb1-3GalNAca-Sp14	39.75	5.18813	13.0519
546	Neu5Gca2-8Neu5Gca2-6Galb1-4GlcNAc-Sp0	45.25	5.25198	11.6066													55	Neu5Aca2-6Galb1-4GlcNAcb1-2Mana1-6(Neu5Aca2-6Galb1-4GlcNAcb1-2Mana1-3)Manb1-4GlcNAcb1-4GlcNAcb-Sp12	39.5	5.91608	14.9774
547	Neu5Aca2-8Neu5Aca2-3Galb1-4GlcNAc-Sp0	51.25	7.88987	15.3949													259	Neu5Aca2-3Galb1-4GlcNAcb1-3Galb1-4GlcNAcb-Sp0	39.5	6.245	15.8101
548	GlcNAcb1-3Galb1-4GlcNAcb1-6(GlcNAcb1-3Galb1-4GlcNAcb1-2)Mana1-6(GlcNAcb1-3Galb1-4GlcNAcb1-2Man a1-3)Manb1-4GlcNAcb1-4GlcNAc-Sp24	710.25	44.9027	6.32209													192	GlcNAcb1-6GalNAca-Sp8	39.25	8.65544	22.0521
549	Galb1-4GlcNAcb1-3Galb1-4GlcNAcb1-6(Galb1-4GlcNAcb1-3Galb1-4GlcNAcb1-2)Mana1-6(Galb1-4GlcNAcb1-3Galb1-4GlcNAcb1-2Mana1-3)Mana1-4GlcNAcb1-4GlcNAc-Sp24	687	44.7064	6.50749													314	Mana1-2Mana1-6(Mana1-2Mana1-3)Mana1-6(Mana1-2Mana1-2Mana1-3)Mana-Sp9	39.25	6.99405	17.8192
550	Gala1-3Galb1-4GlcNAcb1-2Mana1-6(Gala1-3Galb1-4GlcNAcb1-2Mana1-3)Manb1-4GlcNAcb1-4GlcNAc-Sp24	1838.5	260.393	14.1633													572	Galb1-4GlcNAcb1-3Galb1-4GlcNAcb1-6(Galb1-4GlcNAcb1-3Galb1-4GlcNAb1-2)Mana1-6(Galb1-4GlcNAcb1-3Galb1-4GlcNAcb1-2Mana1-3)Manb1-4GlcNAcb1-4(Fuca1-6)GlcNAcb-Sp24	39.25	10.8128	27.5485
551	GlcNAcb1-3Galb1-4GlcNAcb1-6(GlcNAcb1-3Galb1-3)GalNAca-Sp14	49.5	5.56776	11.248													14	Manb-Sp8	39	8.16497	20.9358
552	GalNAcb1-3GlcNAcb-Sp0	108.75	20.7585	19.0883													139	Galb1-3GalNAca-Sp8	39	10.6458	27.297
553	GalNAcb1-4GlcNAcb1-3GalNAcb1-4GlcNAcb-Sp0	36.5	3.10913	8.51815													411	GalNAca1-3GalNAcb1-3Gala1-4Galb1-4Glcb-Sp0	39	8.90693	22.8383
554	GlcNAcb1-3Galb1-4GlcNAcb1-3Galb1-4GlcNAcb1-3Galb1-4GlcNAcb1-3Galb1-4GlcNAcb1-2Mana1-6(GlcNAcb1-3Galb1-4GlcNAcb1-3Galb1-4GlcNAcb1-3Galb1-4GlcNAcb1-3Galb1-4GlcNAcb1-2Mana1-3)Manb1-4GlcNAcb1-4GlcNAcb-Sp25	289.5	34.4915	11.9142													223	Neu5Aca2-3Galb1-3GalNAca-Sp8	38.75	18.2277	47.0393
555	Galb1-4GlcNAcb1-3Galb1-4GlcNAcb1-3Galb1-4GlcNAcb1-3Galb1-4GlcNAcb1-3Galb1-4GlcNAcb1-2Mana1-6(Galb1-4GlcNAcb1-3Galb1-4GlcNAcb1-3Galb1-4GlcNAcb1-3Galb1-4GlcNAcb1-3Galb1-4GlcNAcb1-2Mana1-3)Manb1-4GlcNAcb1-4GlcNAcb-Sp25	246.25	37.6154	15.2753													276	Neu5Acb2-6GalNAca-Sp8	38.5	7.68115	19.951
556	GlcNAb1-3Galb1-3GalNAc-Sp14	91.25	8.26136	9.05354													114	Gala1-3Galb1-3GlcNAcb-Sp0	38.25	7.58837	19.8389
557	Galb1-3GlcNAcb1-6(Galb1-3)GalNAc-Sp14	194.5	33.9067	17.4328													331	GalNAcb1-3Gala1-4Galb1-4GlcNAcb1-3Galb1-4Glcb-Sp0	38.25	5.56028	14.5367
558	Galb1-4GlcNAcb1-3Galb1-4GlcNAcb1-3Galb1-4GlcNAcb1-3Galb1-4GlcNAcb1-3Galb1-4GlcNAcb1-3Galb1-4GlcNAcb1-2Mana1-6(Galb1-4GlcNAcb1-3Galb1-4GlcNAcb1-3Galb1-4GlcNAcb1-3Galb1-4GlcNAcb1-3Galb1-4GlcNAcb1-3Galb1-4GlcNAcb1-2Mana1-3)Manb1-4GlcNAcb1-4GlcNAcb-Sp25	55.25	18.8392	34.0982													144	Galb1-3GalNAcb1-4(Neu5Aca2-3)Galb1-4Glcb-Sp0	38	8.98146	23.6354
559	(3S)GlcAb1-3Galb1-4GlcNAcb1-3Galb1-4Glc-Sp0	48.5	19.0526	39.2836													250	Neu5Aca2-3Galb1-4(Fuca1-3)(6S)GlcNAcb-Sp8	38	14.5373	38.2561
560	(3S)GlcAb1-3Galb1-4GlcNAcb1-2Mana-Sp0	73.5	25.4886	34.6783													342	Neu5Aca2-6Galb1-4GlcNAcb1-2Mana1-6(Mana1-3)Manb1-4GlcNAcb1-4GlcNAc-Sp12	38	11.7473	30.9141
561	Galb1-3GlcNAcb1-3Galb1-4GlcNAcb1-3Galb1-4GlcNAcb1-6(Galb1-3GlcNAcb1-3Galb1-4GlcNAcb1-3Galb1-4GlcNAb1-2)Mana1-6(Galb1-3GlcNAcb1-3Galb1-4GlcNAcb1-3Galb1-4GlcNAcb1-2Mana1-3)Manb1-4GlcNAcb1-4(Fuca1-6)GlcNAcb-Sp24	212.25	17.8396	8.40498													246	Neu5Aca2-3Galb1-3GlcNAcb1-3Galb1-4GlcNAcb-Sp0	37.5	5.97216	15.9258
562	Galb1-3GlcNAcb1-3Galb1-4GlcNAcb1-6(Galb1-3GlcNAcb1-3Galb1-4GlcNAb1-2)Mana1-6(Galb1-3GlcNAcb1-3Galb1-4GlcNAcb1-2Mana1-3)Manb1-4GlcNAcb1-4(Fuca1-6)GlcNAcb-Sp24	472	119.032	25.2187													227	Neu5Aca2-8Neu5Aca2-8Neu5Aca2-3Galb1-4Glcb-Sp0	37	8.60233	23.2495
563	Neu5Aca2-8Neu5Aca2-3Galb1-3GalNAcb1-4(Neu5Aca2-3)Galb1-4Glc-Sp21	65.5	11.6762	17.8262													238	Neu5Aca2-3Galb1-3(Fuca1-4)GlcNAcb-Sp8	36.75	3.40343	9.26103
564	GlcNAcb1-3Galb1-4GlcNAcb1-2Mana1-6(GlcNAcb1-3Galb1-4GlcNAcb1-2Mana1-3)Manb1-4GlcNAcb1-4(Fuca1-6)GlcNAcb-Sp24	329.25	71.7002	21.7768													506	(6S)(4S)GalNAcb1-4GlcNAc-Sp8	36.75	2.98608	8.12538
565	Galb1-4GlcNAcb1-3Galb1-4GlcNAcb1-2Mana1-6(Galb1-4GlcNAcb1-3Galb1-4GlcNAcb1-2Mana1-3)Manb1-4GlcNAcb1-4(Fuca1-6)GlcNAcb-Sp24	902.75	77.2199	8.55385													544	Neu5Gca2-8Neu5Aca2-3Galb1-4GlcNAc-Sp0	36.75	9.56992	26.0406
566	GlcNAcb1-3Galb1-4GlcNAcb1-3Galb1-4GlcNAcb1-2Mana1-6(GlcNAcb1-3Galb1-4GlcNAcb1-3Galb1-4GlcNAcb1-2Mana1-3)Manb1-4GlcNAcb1-4(Fuca1-6)GlcNAcb-Sp24	441.75	39.6096	8.96651													573	GlcNAcb1-3Galb1-4GlcNAcb1-3Galb1-4GlcNAcb1-6(GlcNAcb1-3Galb1-4GlcNAcb1-3Galb1-4GlcNAb1-2)Mana1-6(GlcNAcb1-3Galb1-4GlcNAcb1-3Galb1-4GlcNAcb1-2Mana1-3)Manb1-4GlcNAcb1-4(Fuca1-6)GlcNAcb-Sp24	36.75	9.74252	26.5103
567	Galb1-4GlcNAcb1-3Galb1-4GlcNAcb1-3Galb1-4GlcNAcb1-2Mana1-6(Galb1-4GlcNAcb1-3Galb1-4GlcNAcb1-3Galb1-4GlcNAcb1-2Mana1-3)Manb1-4GlcNAcb1-4(Fuca1-6)GlcNAcb-Sp24	90.25	11.8708	13.1533													116	Gala1-3Galb1-4Glcb-Sp0	36.5	7.32575	20.0706
568	GlcNAcb1-3Galb1-4GlcNAcb1-3Galb1-4GlcNAcb1-3Galb1-4GlcNAcb1-2Mana1-6(GlcNAcb1-3Galb1-4GlcNAcb1-3Galb1-4GlcNAcb1-3Galb1-4GlcNAcb1-2Mana1-3)Manb1-4GlcNAcb1-4(Fuca1-6)GlcNAcb-Sp24	45	7.70281	17.1174													315	Neu5Aca2-3Galb1-4GlcNAcb1-6(Neu5Aca2-3Galb1-3)GalNAca-Sp14	36.5	7.93725	21.7459
569	Galb1-4GlcNAcb1-3Galb1-4GlcNAcb1-3Galb1-4GlcNAcb1-3Galb1-4GlcNAcb1-2Mana1-6(Galb1-4GlcNAcb1-3Galb1-4GlcNAcb1-3Galb1-4GlcNAcb1-3Galb1-4GlcNAcb1-2Mana1-3)Manb1-4GlcNAcb1-4(Fuca1-6)GlcNAcb-Sp24	75	23.1661	30.8881													553	GalNAcb1-4GlcNAcb1-3GalNAcb1-4GlcNAcb-Sp0	36.5	3.10913	8.51815
570	GlcNAcb1-3Galb1-4GlcNAcb1-3Galb1-4GlcNAcb1-3Galb1-4GlcNAcb1-3Galb1-4GlcNAcb1-2Mana1-6(GlcNAcb1-3Galb1-4GlcNAcb1-3Galb1-4GlcNAcb1-3Galb1-4GlcNAcb1-3Galb1-4GlcNAcb1-2Mana1-3)Manb1-4GlcNAcb1-4(Fuca1-6)GlcNAcb-Sp19	87.5	36.9279	42.2033													543	Neu5Aca2-8Neu5Gca2-3Galb1-4GlcNAc-Sp0	36.25	15.327	42.2814
571	Galb1-4GlcNAcb1-3Galb1-4GlcNAcb1-3Galb1-4GlcNAcb1-3Galb1-4GlcNAcb1-3Galb1-4GlcNAcb1-2Mana1-6(Galb1-4GlcNAcb1-3Galb1-4GlcNAcb1-3Galb1-4GlcNAcb1-3Galb1-4GlcNAcb1-3Galb1-4GlcNAcb1-2Mana1-3)Manb1-4GlcNAcb1-4(Fuca1-6)GlcNAcb-Sp19	96.25	17.7459	18.4373													229	Neu5Aca2-8Neu5Aca2-8Neu5Aca-Sp8	36	6.58281	18.2856
572	Galb1-4GlcNAcb1-3Galb1-4GlcNAcb1-6(Galb1-4GlcNAcb1-3Galb1-4GlcNAb1-2)Mana1-6(Galb1-4GlcNAcb1-3Galb1-4GlcNAcb1-2Mana1-3)Manb1-4GlcNAcb1-4(Fuca1-6)GlcNAcb-Sp24	39.25	10.8128	27.5485													30	(3S)Galb1-3GlcNAcb-Sp0	35.75	5.7373	16.0484
573	GlcNAcb1-3Galb1-4GlcNAcb1-3Galb1-4GlcNAcb1-6(GlcNAcb1-3Galb1-4GlcNAcb1-3Galb1-4GlcNAb1-2)Mana1-6(GlcNAcb1-3Galb1-4GlcNAcb1-3Galb1-4GlcNAcb1-2Mana1-3)Manb1-4GlcNAcb1-4(Fuca1-6)GlcNAcb-Sp24	36.75	9.74252	26.5103													164	Galb1-4GlcNAcb1-3Galb1-4Glcb-Sp0	35.75	3.30404	9.24206
574	Galb1-4GlcNAcb1-3Galb1-4GlcNAcb1-3Galb1-4GlcNAcb1-6(Galb1-4GlcNAcb1-3Galb1-4GlcNAcb1-3Galb1-4GlcNAb1-2)Mana1-6(Galb1-4GlcNAcb1-3Galb1-4GlcNAcb1-3Galb1-4GlcNAcb1-2Mana1-3)Manb1-4GlcNAcb1-4(Fuca1-6)GlcNAcb-Sp24	652.75	5.12348	0.784906													483	Galb1-3GlcNAcb1-6GalNAca-Sp14	35.75	9.60469	26.8663
575	GlcNAcb1-3Galb1-4GlcNAcb1-3Galb1-4GlcNAcb1-3Galb1-4GlcNAcb1-6(GlcNAcb1-3Galb1-4GlcNAcb1-3Galb1-4GlcNAcb1-3Galb1-4GlcNAb1-2)Mana1-6(GlcNAcb1-3Galb1-4GlcNAcb1-3Galb1-4GlcNAcb1-3Galb1-4GlcNAcb1-2Mana1-3)Manb1-4GlcNAcb1-4(Fuca1-6)GlcNAcb-Sp24	76.75	25.9149	33.7654													253	Neu5Aca2-3Galb1-4(Fuca1-3)GlcNAcb-Sp8	35.5	4.50925	12.7021
576	Galb1-4GlcNAcb1-3Galb1-4GlcNAcb1-3Galb1-4GlcNAcb1-3Galb1-4GlcNAcb1-6(Galb1-4GlcNAcb1-3Galb1-4GlcNAcb1-3Galb1-4GlcNAcb1-3Galb1-4GlcNAb1-2)Mana1-6(Galb1-4GlcNAcb1-3Galb1-4GlcNAcb1-3Galb1-4GlcNAcb1-3Galb1-4GlcNAcb1-2Mana1-3)Manb1-4GlcNAcb1-4(Fuca1-6)GlcNAcb-Sp24	76.75	13.048	17.0006													316	Neu5Aca2-6Galb1-4GlcNAcb1-2Mana1-6(Neu5Aca2-3Galb1-4GlcNAcb1-2Mana1-3)Manb1-4GlcNAcb1-4GlcNAcb-Sp12	35.5	2.38048	6.70557
577	GlcNAcb1-3Galb1-4GlcNAcb1-3Galb1-4GlcNAcb1-3Galb1-4GlcNAcb1-3Galb1-4GlcNAcb1-6(GlcNAcb1-3Galb1-4GlcNAcb1-3Galb1-4GlcNAcb1-3Galb1-4GlcNAcb1-3Galb1-4GlcNAb1-2)Mana1-6(GlcNAcb1-3Galb1-4GlcNAcb1-3Galb1-4GlcNAcb1-3Galb1-4GlcNAcb1-3Galb1-4GlcNAcb1-2Mana1-3)Manb1-4GlcNAcb1-4(Fuca1-6)GlcNAcb-Sp24	82	42.9961	52.4343													509	GalNAcb1-4(6S)GlcNAc-Sp8	35.25	5.18813	14.7181
578	Galb1-4GlcNAcb1-3Galb1-4GlcNAcb1-3Galb1-4GlcNAcb1-3Galb1-4GlcNAcb1-3Galb1-4GlcNAcb1-6(Galb1-4GlcNAcb1-3Galb1-4GlcNAcb1-3Galb1-4GlcNAcb1-3Galb1-4GlcNAcb1-3Galb1-4GlcNAb1-2)Mana1-6(Galb1-4GlcNAcb1-3Galb1-4GlcNAcb1-3Galb1-4GlcNAcb1-3Galb1-4GlcNAcb1-3Galb1-4GlcNAcb1-2Mana1-3)Manb1-4GlcNAcb1-4(Fuca1-6)GlcNAcb-Sp24	40.5	4.43471	10.9499													38	(3S)Galb-Sp8	35	6.78233	19.3781
579	Galb1-4GlcNAcb1-3Galb1-4GlcNAcb1-3GalNAca-Sp14	661	81.9634	12.3999													137	Neu5Acb2-6(Galb1-3)GalNAca-Sp8	35	7.74597	22.1313
580	Galb1-4GlcNAcb1-3Galb1-4GlcNAcb1-6(Galb1-3)GalNAca-Sp14	556.75	18.7683	3.37105													167	Galb1-4GlcNAcb1-6(Galb1-3)GalNAc-Sp14	35	8.83176	25.2336
581	Galb1-4GlcNAcb1-3Galb1-4GlcNAcb1-6(Galb1-4GlcNAcb1-3Galb1-4GlcNAcb1-3)GalNAca-Sp14	932.25	45.6244	4.89401													254	Neu5Aca2-3Galb1-4(Fuca1-3)GlcNAcb1-3Galb-Sp8	35	5.35413	15.2975
582	Neu5Aca2-3Galb1-4GlcNAcb1-3Galb1-4GlcNAcb1-3GalNAca-Sp14	39.75	5.18813	13.0519													513	(6P)Galb1-4GlcNAcb-SP0	35	8.75595	25.017
583	GlcNAcb1-3Galb1-4GlcNAcb1-3GalNAca-Sp14	62	17.5689	28.337													327	Neu5Aca2-6Galb1-4GlcNAcb1-3Galb1-3GlcNAcb-Sp0	34.5	6.45497	18.7101
584	GlcNAcb1-3Galb1-4GlcNAcb1-6(Galb1-3)GalNAca-Sp14	42	5.22813	12.4479													234	Neu5Aca2-6(Neu5Aca2-3)GalNAca-Sp8	34.25	6.60177	19.2752
585	GlcNAcb1-3Galb1-4GlcNAcb1-6(GlcNAcb1-3Galb1-4GlcNAcb1-3)GalNAca-Sp14	113.25	36.2802	32.0355													293	Neu5Aca2-3Galb1-4GlcNAcb1-3Galb1-3GlcNAcb-Sp0	34.25	2.87228	8.38622
586	Neu5Aca2-3Galb1-4GlcNAcb1-3Galb1-4GlcNAcb1-6(Neu5Aca2-3Galb1-4GlcNAcb1-3Galb1-4GlcNAcb1-3)GalNAca-Sp14	98.25	34.6061	35.2225													504	Galb1-3GlcNAca1-3Galb1-4GlcNAcb-Sp8	34.25	4.92443	14.3779
587	Neu5Aca2-6Galb1-4GlcNAcb1-3Galb1-4GlcNAcb1-3GalNAca-Sp14	106	4.32049	4.07594													307	GlcNAcb1-3Man-Sp10	33.25	7.63217	22.9539
588	GlcNAcb1-3Galb1-4GlcNAcb1-3Galb1-4GlcNAcb1-3GalNAca-Sp14	78.5	28.9425	36.8694													49	Neu5,9Ac2a2-6Galb1-4GlcNAcb-Sp8	32.75	6.84957	20.9147
589	Galb1-4GlcNAcb1-3Galb1-3GalNAca-Sp14	109.25	9.91211	9.07287													277	Neu5Acb2-6Galb1-4GlcNAcb-Sp8	32.75	4.11299	12.5587
590	Neu5Aca2-3Galb1-4GlcNAcb1-3Galb1-4GlcNAcb1-6(Galb1-3)GalNAca-Sp14	147.75	33.7281	22.8278													39	(6S)(4S)Galb1-4GlcNAcb-Sp0	32.25	5.058	15.6837
591	Neu5Aca2-6Galb1-4GlcNAcb1-3Galb1-4GlcNAcb1-6(Galb1-3)GalNAca-Sp14	54.75	14.477	26.442													46	Neu5Aca2-3(6S)Galb1-4GlcNAcb-Sp8	31.75	6.23832	19.6483
592	Neu5Aca2-6Galb1-4GlcNAcb1-6(Galb1-3)GalNAca-Sp14	121.5	28.396	23.3712													402	Galb1-3GlcNAcb1-6Galb1-4GlcNAcb-Sp0	31.75	15.9243	50.1553
593	Neu5Aca2-3Galb1-4GlcNAcb1-3Galb1-4GlcNAcb1-2Mana1-6(Neu5Aca2-3Galb1-4GlcNAcb1-3Galb1-4GlcNAcb1-2Mana1-3)Manb1-4GlcNAcb1-4GlcNAcb-Sp12	159.75	34.4226	21.5478													545	Neu5Gca2-8Neu5Gca2-3Galb1-4GlcNAcb1-3Galb1-4GlcNAc-Sp0	31.25	7.932	25.3824
594	GlcNAcb1-6(Neu5Aca2-3Galb1-3)GalNAca-Sp14	41.75	19.7547	47.3168													241	Neu5Aca2-3Galb1-3(6S)GalNAca-Sp8	29.75	7.5	25.2101
595	Neu5Aca2-6Galb1-4GlcNAcb1-3Galb1-4GlcNAcb1-6(Neu5Aca2-6Galb1-4GlcNAcb1-3Galb1-4GlcNAcb1-3)GalNAca-Sp14	167.25	15.6498	9.35714													232	GalNAcb1-4(Neu5Aca2-3)Galb1-4Glcb-Sp0	29.5	4.12311	13.9766
596	Neu5Aca2-6Galb1-4GlcNAcb1-3Galb1-4GlcNAcb1-3Galb1-4GlcNAcb1-2Mana1-6(Neu5Aca2-6Galb1-4GlcNAcb1-3Galb1-4GlcNAcb1-3Galb1-4GlcNAcb1-2Mana1-3)Manb1-4GlcNAcb1-4GlcNAcb-Sp12	1178.5	62.0779	5.26754													467	Neu5Aca2-3Galb1-4GlcNAcb1-6(Neu5Aca2-3Galb1-4GlcNAcb1-3)GalNAca-Sp14	29	39.1152	134.88
597	Neu5Aca2-3Galb1-4GlcNAcb1-3Galb1-4GlcNAcb1-3Galb1-4GlcNAcb1-2Mana1-6(Neu5Aca2-3Galb1-4GlcNAcb1-3Galb1-4GlcNAcb1-3Galb1-4GlcNAcb1-2Mana1-3)Manb1-4GlcNAcb1-4GlcNAcb-Sp12	742.25	28.324	3.81597													162	Galb1-4GlcNAcb1-3Galb1-4GlcNAcb1-3Galb1-4GlcNAcb-Sp0	28.25	5.96518	21.1157
598	Neu5Aca2-6Galb1-4GlcNAcb1-3Galb1-4GlcNAcb1-2Mana1-6(Neu5Aca2-6Galb1-4GlcNAcb1-3Galb1-4GlcNAcb1-2Mana1-3)Manb1-4GlcNAcb1-4GlcNAcb-Sp12	126.25	15.6498	12.3959													457	Neu5Aca2-3Galb1-4GlcNAcb1-6(Neu5Aca2-3Galb1-4GlcNAcb1-2)Mana1-6(GlcNAcb1-4)(Neu5Aca2-3Galb1-4GlcNAcb1-2Mana1-3)Manb1-4GlcNAcb1-4GlcNAcb-Sp21	27.25	1.70783	6.26725
599	GlcNAcb1-3Fuca-Sp21	76.5	9.14695	11.9568													534	GlcNAcb1-3Galb1-4GlcNAcb1-2Mana1-6(GlcNAcb1-3Galb1-4GlcNAcb1-2Mana1-3)Manb1-4GlcNAcb1-4GlcNAcb-Sp12	25.75	7.76209	30.144
600	Galb1-3GalNAcb1-4(Neu5Aca2-8Neu5Aca2-8Neu5Aca2-3)Galb1-4Glcb-Sp21	58.75	9.39415	15.99													242	Neu5Aca2-6(Neu5Aca2-3Galb1-3)GalNAca-Sp8	24.25	8.4212	34.7266

## Sheet: Control
PrintID	Average	STDEV	%CV
HA	64.25	24.2126	37.685
Human IgG	860.75	136.939	15.9092
Human IgM	3300.25	468.206	14.187
Mouse IgG	2165.75	173.487	8.01046
Mouse IgM	2237.5	234.251	10.4693
Rabbit IgG	2038.25	144.223	7.07582
Rat IgG	2221.25	101.775	4.5819
Rat IgM	1895.5	71.6031	3.77753
